# Supplementary material for: A review of recent Cryptosporidium hominis and Cryptosporidium parvum gp60 subtypes
Source: Curr Res Parasitol Vector Borne Dis. 2025 Jul 6;8:100292. doi: 10.1016/j.crpvbd.2025.100292 (PMC12304688; doi:10.1016/j.crpvbd.2025.100292)
Supplement: Multimedia component 2 — Supplementary file 2. Master list of all reported C. hominis and C. parvum gp60 subtypes between December 2018 and January 2024 along with data categorization. Worksheet 1. Master list. Subtypes with ∗ were found in different outbreaks in the same study. Worksheet 2. List of gp60 subtypes reported. Worksheet 3.gp60 subtypes reported by WHO region and country. Worksheet 4. Most frequently reported subtypes by WHO region. Worksheet 5.gp60 subtypes families reported. Worksheet 6: Newly-reported gp60 subtypes. Worksheet 7.gp60 subtypes reported in outbreaks. Worksheet 8:gp60 subtypes reported by publication year (December 2018 to January 2024). [file mmc2.xlsx]

## Sheet: papers-selection
PMID (222)	from title and abstract, papers talking of animals that are not humans, livestock (domesticated) or nhp (149)… Protocol papers were removed too (31452160, 31452159, 35908575, 35498551, 34044353, 33992605, 33748443, 30503096, 32772945, 36015058), also not epidemiological papers. Eg protein 38660488, 38318169, 35302613, 31303202, 31540508). environmental samples: 33246242, 33421439		c.parvum and hominis (128)…		Meta analysis excluded =123 (37941927, 36738819, 35065302, 34337169, 30621759)		Papers that passed all of these criteria exempted for other reasons: a. but did not contain any gp60 subtypes either due to absence of C.parvum or hominis gp60 subtypes in our selected hosts or were not able to successfully amplify/genotype any of the sequence (35059456. 33142151, 37152690) and b. could not be accessed due to full article being in another language and closed access (31713374) = 1…
38915888	38915888	Yes	38915888	Yes	38915888	Yes	38915888	Yes
38660488	38242277	No	38242277	No	38242277	No	38242277	No
38242277	38291399	Yes	38291399	Yes	38291399	Yes	38291399	Yes
38188480	38250201	No	38250201	No	38250201	No	38250201	No
38291399	38165486	Yes	38165486	Yes	38165486	Yes	38165486	Yes
38318169	39353100	No	39353100	No	39353100	No	39353100	No
38275800	38654951	No	38654951	No	38654951	No	38654951	No
38250201	38199683	Yes	38199683	Yes	38199683	Yes	38199683	Yes
38165486	38116366	Yes	38116366	Yes	38116366	Yes	38116366	Yes
39637311	38052995	No	38052995	No	38052995	No	38052995	No
39353100	37792051	Yes	37792051	Yes	37792051	Yes	37792051	Yes
38949636	37941927	No	37941927	No	37462744	No	37462744	No
38654951	37462744	Yes	37462744	Yes	37347287	Yes	37347287	Yes
38199683	37347287	Yes	37347287	Yes	37701073	Yes	37701073	Yes
38116366	37347286	Yes	37701073	Yes	37626358	Yes	37626358	Yes
38052995	37701073	Yes	37626358	Yes	37326984	Yes	37326984	Yes
37792051	37626358	Yes	37326984	Yes	37349848	Yes	37349848	Yes
37604363	37326984	No	37349848	No	37030025	No	37030025	No
38029266	37349848	No	37030025	No	36938817	No	36938817	No
37941927	37030025	Yes	36938817	Yes	37252910	No	37252910	No
37462744	36938817	Yes	37252910	Yes	37152690	Yes	37026096	Yes
37347287	37252910	Yes	37152690	Yes	37026096	Yes	36739387	Yes
37347286	37152690	Yes	36738819	No	36739387	No	36539638	No
37150475	36738819	No	37026096	No	36539638	No	36266958	No
37701073	37026096	Yes	36739387	Yes	36266958	Yes	36436893	Yes
37626358	36739387	Yes	36539638	Yes	36436893	Yes	36694568	Yes
37454101	36539638	No	36266958	No	36694568	No	36095017	No
37483300	36526925	No	36436893	No	36095017	No	35840104	No
37886251	36266958	No	36694568	No	35840104	No	36031635	No
37326984	36205770	Yes	36095017	Yes	36031635	Yes	35883352	Yes
37349848	36436893	Yes	35840104	Yes	35883352	Yes	35802653	Yes
37030025	36694568	Yes	36031635	Yes	35802653	Yes	35873143	Yes
36938817	35906999	Yes	35883352	Yes	35873143	Yes	35794543	Yes
37252910	36095017	Yes	35802653	Yes	35794543	Yes	36466031	Yes
36959486	35840104	No	35873143	No	36466031	No	35488924	No
36533513	36031635	No	35794543	No	35488924	No	35454277	No
35680650	35865179	No	36466031	No	35454277	No	35421188	No
37152690	35883352	Yes	35488924	Yes	35421188	Yes	35416875	No
36738819	35802653	Yes	35454277	Yes	35416875	No	34388242	No
37026096	35873143	Yes	35421188	Yes	34388242	Yes	39170593	Yes
36739387	35794543	Yes	35416875	Yes	39170593	Yes	35336110	Yes
36974018	36466031	No	34388242	No	35336110	No	34417806	No
36539638	35488924	Yes	39170593	Yes	34417806	Yes	35100286	Yes
36526925	35668467	Yes	35065302	No	35100286	No	35012721	No
36266958	35454277	Yes	35336110	Yes	35059456	Yes	34735628	Yes
36205770	35421188	Yes	34417806	No	35012721	No	34835519	No
36436893	35416875	Yes	35100286	Yes	34735628	Yes	34780521	Yes
35908575	34388242	No	35059456	No	34835519	No	33848684	No
36231975	39170593	No	35012721	No	34780521	No	33819572	No
36694568	35065302	Yes	34735628	Yes	33848684	Yes	34474801	Yes
36018393	35336110	No	34835519	No	33819572	No	34115820	No
35906999	34417806	Yes	34780521	No	34474801	No	33926039	No
36095017	35100286	Yes	34337169	Yes	34115820	Yes	32150243	Yes
35857091	35059456	No	33848684	No	33926039	No	33918893	No
35840104	36350192	Yes	33819572	Yes	32150243	Yes	33805766	Yes
35545736	35012721	No	34474801	No	33918893	No	33259769	No
36031635	34735628	Yes	34115820	Yes	33805766	Yes	33137502	Yes
36072226	34835519	No	33926039	No	33259769	No	33482898	No
36015058	34780521	No	32150243	No	33137502	No	33355530	No
35865179	34417865	Yes	33918893	No	33482898	No	33057813	No
35842437	34683387	No	33805766	No	33355530	No	33010364	No
35883352	34337169	Yes	33259769	Yes	33142151	Yes	32589940	Yes
35802653	33971308	Yes	33137502	Yes	33057813	Yes	33318958	Yes
35873143	33848684	Yes	33482898	Yes	33010364	Yes	33202835	Yes
35794543	33819572	Yes	33355530	Yes	32589940	Yes	32996049	Yes
36466031	34474801	Yes	33142151	Yes	33318958	Yes	32858044	Yes
35488924	34202513	Yes	33057813	Yes	33202835	Yes	32504804	Yes
35668467	34203099	Yes	33010364	No	32996049	No	32709724	No
35498551	34115820	No	32589940	No	32858044	No	32955234	No
35454277	33455078	Yes	33318958	Yes	32504804	Yes	32899825	Yes
35421188	33926039	Yes	33202835	Yes	32709724	Yes	32594239	Yes
35302613	32150243	No	32996049	No	32955234	No	32473987	No
35416875	33918893	Yes	32858044	Yes	32899825	Yes	32842484	Yes
35255909	33805766	No	32504804	No	32594239	No	32974408	No
34388242	33259769	Yes	32709724	Yes	32473987	Yes	32811542	Yes
39170593	33298606	Yes	32955234	Yes	32842484	Yes	32640465	Yes
35065302	33137502	Yes	32899825	Yes	32974408	No	32612927	No
35336110	33482898	Yes	32594239	Yes	32811542	Yes	32494897	Yes
35202344	33355530	No	32473987	No	32640465	No	32368610	No
34417806	33142151	Yes	32842484	Yes	32612927	Yes	31978845	Yes
34499298	33084542	No	32974408	No	32494897	No	32053684	No
35100286	33057813	Yes	32811542	Yes	32368610	Yes	33206594	Yes
35059456	33010364	Yes	32640465	Yes	31978845	Yes	33141660	No
36350192	32589940	Yes	32612927	No	32053684	No	33048665	No
35012721	33318958	Yes	32494897	Yes	33206594	Yes	32584252	Yes
34735628	33324584	Yes	32368610	Yes	33141660	Yes	31796198	Yes
34730381	33202835	No	31978845	No	33048665	No	31796189	No
34113708	32996049	No	32053684	No	32584252	No	31667080	No
34835519	32858044	Yes	33206594	Yes	31796198	Yes	31624910	Yes
34780521	32504804	Yes	33141660	Yes	31796189	Yes	31295579	Yes
34663327	32709724	No	33048665	No	31667080	No	31671699	No
34417865	32955234	Yes	32584252	No	31624910	No	31661498	No
34182122	32899825	No	31796198	No	31295579	No	31715696	No
34683387	32594239	Yes	31796189	No	31671699	No	31437689	No
34683369	32473987	No	31667080	No	31661498	No	31442890	No
34547101	32842484	No	31624910	No	31713374	No	31327324	No
34398925	32974408	No	31295579	No	31715696	No	31194962	No
34343188	32811542	No	31671699	No	31437689	No	31146044	No
34337169	32903723	Yes	31661498	Yes	31442890	No	30974206	No
33971308	32640465	Yes	31713374	No	31327324	No	31307508	No
33848684	32612927	Yes	31715696	Yes	31194962	Yes	31303210	Yes
33819572	32722048	Yes	31437689	Yes	31146044	Yes	31187226	Yes
34474801	32494897	Yes	31442890	Yes	30974206	Yes	30833731	Yes
34202513	32368610	Yes	31327324	No	31307508	No	30790038	No
34203099	31978845	Yes	31194962	No	31303210	No	31039801	No
34115820	32053684	Yes	31146044	Yes	31187226	Yes	31027593	Yes
34044353	31910816	No	30974206	No	30833731	No	30738722	No
33992605	33206594	No	31307508	No	30790038	No	30192924	No
33748443	33141660	No	31303210	No	31039801	No	30867023	No
33455078	33048665	Yes	31187226	No	31027593	No	30867022	No
34070669	32584252	No	30833731	No	30738722	No	30808303	No
33926039	32428181	Yes	30790038	Yes	30192924	Yes	30086806	Yes
32150243	31796198	Yes	31039801	Yes	30867023	Yes	31599539	Yes
35284902	31796189	No	31027593	No	30867022	No	30869057	No
33879230	31667080	No	30738722	No	30808303	No	30179310	No
33921541	31624910	No	30192924	No	30086806	No	30501684	No
33918893	31295579	Yes	30867023	Yes	31599539	Yes	31014741	Yes
33421439	31671699	No	30867022	No	30869057	No	30207199	No
33805766	31666095	Yes	30808303	Yes	30179310	Yes	30055334	Yes
33259769	31661498	Yes	30086806	Yes	30501684	Yes		Yes
33298606	31713374	Yes	30621759	No	31014741	No		No
33543733	31715696	No	31599539	No	30207199	No		No
33246242	31437689	No	30869057	No	30055334	No		No
33137502	31442890	Yes	30179310	Yes		Yes		Yes
33482898	31327324	Yes	30501684	Yes		Yes		Yes
33498291	31194962	No	31014741	No		No		No
33355530	31146044	Yes	30207199	Yes		Yes		Yes
33276616	30974206	No	30055334	No		No		No
33142151	31307508	Yes		Yes		Yes		No
33084542	31303210	Yes		No		No		No
33057813	31187226	Yes		Yes		Yes		Yes
33010364	30833731	Yes		Yes		Yes		Yes
32589940	30790038	Yes		Yes		Yes		Yes
33318958	31039801	Yes		Yes		Yes		Yes
33324584	31027593	Yes		No		No		No
33202835	30738722	Yes		Yes		Yes		Yes
33009948	30192924	No		No		No		No
32996049	30867023	Yes		Yes		Yes		Yes
32858044	30867022	Yes		Yes		Yes		Yes
32772945	30808303	No		No		No		No
32504804	30086806	Yes		Yes		Yes		Yes
32709724	30621759	Yes		Yes		Yes		Yes
32955234	31599539	Yes		Yes		Yes		Yes
32899825	30869057	Yes		Yes		Yes		Yes
32594239	30179310	Yes		Yes		Yes		Yes
32473987	30501684	Yes		Yes		Yes		Yes
32302466	31014741	No		No		No		No
32842484	30207199	Yes		Yes		Yes		Yes
32974408	30055334	Yes		Yes		Yes		Yes
32811542		Yes		Yes		Yes		Yes
32903723		Yes		No		No		No
32640465		Yes		Yes		Yes		Yes
32612927		Yes		Yes		Yes		Yes
32722048		Yes		No		No		No
32641157		No		No		No		No
32862916		No		No		No		No
32494897		Yes		Yes		Yes		Yes
32368610		Yes		Yes		Yes		Yes
31978845		Yes		Yes		Yes		Yes
32204732		No		No		No		No
32004534		No		No		No		No
32053684		Yes		Yes		Yes		Yes
31973771		No		No		No		No
31910816		Yes		No		No		No
33206594		Yes		Yes		Yes		Yes
33141660		Yes		Yes		Yes		Yes
33048665		Yes		Yes		Yes		Yes
32584252		Yes		Yes		Yes		Yes
32428181		Yes		No		No		No
31758296		No		No		No		No
31452160		No		No		No		No
31452159		No		No		No		No
31796198		Yes		Yes		Yes		Yes
31796189		Yes		Yes		Yes		Yes
31700790		No		No		No		No
31667080		Yes		Yes		Yes		Yes
31624910		Yes		Yes		Yes		Yes
31295579		Yes		Yes		Yes		Yes
31671699		Yes		Yes		Yes		Yes
31666095		Yes		No		No		No
31661498		Yes		Yes		Yes		Yes
31661007		No		No		No		No
31713374		Yes		Yes		Yes		No
31715696		Yes		Yes		Yes		Yes
31437689		Yes		Yes		Yes		Yes
31540508		No		No		No		No
31442890		Yes		Yes		Yes		Yes
31327324		Yes		Yes		Yes		Yes
31194962		Yes		Yes		Yes		Yes
31146044		Yes		Yes		Yes		Yes
31341769		No		No		No		No
31338292		No		No		No		No
30974206		Yes		Yes		Yes		Yes
31307508		Yes		Yes		Yes		Yes
31303210		Yes		Yes		Yes		Yes
31303202		No		No		No		No
31187226		Yes		Yes		Yes		Yes
30826667		No		No		No		No
31156581		No		No		No		No
30833731		Yes		Yes		Yes		Yes
30790038		Yes		Yes		Yes		Yes
31039801		Yes		Yes		Yes		Yes
31027593		Yes		Yes		Yes		Yes
30738722		Yes		Yes		Yes		Yes
30590124		No		No		No		No
30192924		Yes		Yes		Yes		Yes
30867023		Yes		Yes		Yes		Yes
30867022		Yes		Yes		Yes		Yes
30808303		Yes		Yes		Yes		Yes
30807710		No		No		No		No
30240872		No		No		No		No
30086806		Yes		Yes		Yes		Yes
30621759		Yes		Yes		No		No
31599539		Yes		Yes		Yes		Yes
30869057		Yes		Yes		Yes		Yes
30179310		Yes		Yes		Yes		Yes
30503096		No		No		No		No
30501684		Yes		Yes		Yes		Yes
31014741		Yes		Yes		Yes		Yes
31014737		No		No		No		No
30207199		Yes		Yes		Yes		Yes
30055334		Yes		Yes		Yes		Yes

## Sheet: regions
Country	WHO Region
Algeria	Africa
Angola	Africa
Benin	Africa
Botswana	Africa
Burkina Faso	Africa
Burundi	Africa
Cabo Verde	Africa
Cameroon	Africa
Central African Republic	Africa
Chad	Africa
Comoros	Africa
Congo	Africa
Côte d'Ivoire	Africa
Democratic Republic of the Congo	Africa
Equatorial Guinea	Africa
Eritrea	Africa
Eswatini	Africa
Ethiopia	Africa
Gabon	Africa
Gambia	Africa
Ghana	Africa
Guinea	Africa
Guinea-Bissau	Africa
Kenya	Africa
Lesotho	Africa
Liberia	Africa
Madagascar	Africa
Malawi	Africa
Mali	Africa
Mauritania	Africa
Mauritius	Africa
Mozambique	Africa
Namibia	Africa
Niger	Africa
Nigeria	Africa
Rwanda	Africa
Sao Tome and Principe	Africa
Senegal	Africa
Seychelles	Africa
Sierra Leone	Africa
South Africa	Africa
South Sudan	Africa
Togo	Africa
Uganda	Africa
Tanzania	Africa
Zambia	Africa
Zimbabwe	Africa
Antigua and Barbuda	Americas
Argentina	Americas
Bahamas	Americas
Barbados	Americas
Belize	Americas
Bolivia (Plurinational State of)	Americas
Brazil	Americas
Canada	Americas
Chile	Americas
Colombia	Americas
Costa Rica	Americas
Cuba	Americas
Dominica	Americas
Dominican Republic	Americas
Ecuador	Americas
El Salvador	Americas
Grenada	Americas
Guatemala	Americas
Guyana	Americas
Haiti	Americas
Honduras	Americas
Jamaica	Americas
Mexico	Americas
Nicaragua	Americas
Panama	Americas
Paraguay	Americas
Peru	Americas
Puerto Rico	Americas
Saint Kitts and Nevis	Americas
Saint Lucia	Americas
Saint Vincent and the Grenadines	Americas
Suriname	Americas
Trinidad and Tobago	Americas
United States of America	Americas
Uruguay	Americas
Venezuela (Bolivarian Republic of)	Americas
Bangladesh	South-East Asia
Bhutan	South-East Asia
Democratic People's Republic of Korea	South-East Asia
India	South-East Asia
Indonesia	South-East Asia
Maldives	South-East Asia
Myanmar	South-East Asia
Nepal	South-East Asia
Sri Lanka	South-East Asia
Thailand	South-East Asia
Timor-Leste	South-East Asia
Albania	Europe
Andorra	Europe
Armenia	Europe
Austria	Europe
Azerbaijan	Europe
Belarus	Europe
Belgium	Europe
Bosnia and Herzegovina	Europe
Bulgaria	Europe
Croatia	Europe
Cyprus	Europe
Czechia	Europe
Denmark	Europe
Estonia	Europe
Finland	Europe
France	Europe
Georgia	Europe
Germany	Europe
Greece	Europe
Hungary	Europe
Iceland	Europe
Ireland	Europe
Israel	Europe
Italy	Europe
Kazakhstan	Europe
Kyrgyzstan	Europe
Latvia	Europe
Lithuania	Europe
Luxembourg	Europe
Malta	Europe
Monaco	Europe
Montenegro	Europe
Netherlands	Europe
North Macedonia	Europe
Norway	Europe
Poland	Europe
Portugal	Europe
Republic of Moldova	Europe
Romania	Europe
Russian Federation	Europe
San Marino	Europe
Serbia	Europe
Slovakia	Europe
Slovenia	Europe
Spain	Europe
Sweden	Europe
Switzerland	Europe
Tajikistan	Europe
Türkiye	Europe
Turkmenistan	Europe
Scotland	Europe
Nothern Ireland	Europe
Wales	Europe
Ukraine	Europe
United Kingdom	Europe
England	Europe
Uzbekistan	Europe
Afghanistan	Eastern Mediterranean
Bahrain	Eastern Mediterranean
Djibouti	Eastern Mediterranean
Egypt	Eastern Mediterranean
Iran (Islamic Republic of)	Eastern Mediterranean
Iraq	Eastern Mediterranean
Jordan	Eastern Mediterranean
Kuwait	Eastern Mediterranean
Lebanon	Eastern Mediterranean
Libya	Eastern Mediterranean
Morocco	Eastern Mediterranean
Oman	Eastern Mediterranean
Pakistan	Eastern Mediterranean
Qatar	Eastern Mediterranean
Saudi Arabia	Eastern Mediterranean
Somalia	Eastern Mediterranean
Sudan	Eastern Mediterranean
Syrian Arab Republic	Eastern Mediterranean
Tunisia	Eastern Mediterranean
United Arab Emirates	Eastern Mediterranean
West Bank and Gaza Strip	Eastern Mediterranean
Yemen	Eastern Mediterranean
Australia	Western Pacific
Brunei Darussalam	Western Pacific
Cambodia	Western Pacific
China	Western Pacific
Cook Islands	Western Pacific
Fiji	Western Pacific
Japan	Western Pacific
Kiribati	Western Pacific
Lao People's Democratic Republic	Western Pacific
Malaysia	Western Pacific
Marshall Islands	Western Pacific
Micronesia (Federated States of)	Western Pacific
Mongolia	Western Pacific
Nauru	Western Pacific
New Zealand	Western Pacific
Niue	Western Pacific
Palau	Western Pacific
Papua New Guinea	Western Pacific
Philippines	Western Pacific
Republic of Korea	Western Pacific
Samoa	Western Pacific
Singapore	Western Pacific
Solomon Islands	Western Pacific
Tokelau	Western Pacific
Tonga	Western Pacific
Tuvalu	Western Pacific
Vanuatu	Western Pacific
Viet Nam	Western Pacific
Special regions
French Guiana	Americas

## Sheet: Master list
Species as reported	gp60 family as reported	gp60 subtype as reported (* subtypes involved in more than one outbreak in the same study)	Newly reported	Newly-reported and corrected gp60 subtype	Newly reported trinucleotide repeat	Newly-reported other repeat (R or r)	Outbreak	Outbreak setting/vehicle/source	Genotyping technique	Genbank accession numbers	Other accession number (if genbank not available)	Host	Host category	Country	Region (WHO)	Year of study/investigation/finding (not year of publication)	Reference	PMID	Year of publication	Notes
C. parvum	IId	IIdA19G1	No				No		Sanger	PP858858		Camels (Bactrian)	Livestock	China	Western Pacific		Mi, R., Silayi, A., Wang, Y., Xia, C., Tang, W., Gong, H., Huang, Y., Zhang, Y., Yan, G. and Chen, Z., 2024. Molecular characterization of Cryptosporidium spp. in Bactrian camels (Camelus bactrianus) from Yili Kazak Autonomous Prefecture of Xinjiang, China. Frontiers in Veterinary Science, 11, p.1411377.	38915888	2024
C. hominis	If-like-	If-like-A15G2	No				No		Sanger	PP858857		Camels (Bactrian)	Livestock	China	Western Pacific		Mi, R., Silayi, A., Wang, Y., Xia, C., Tang, W., Gong, H., Huang, Y., Zhang, Y., Yan, G. and Chen, Z., 2024. Molecular characterization of Cryptosporidium spp. in Bactrian camels (Camelus bactrianus) from Yili Kazak Autonomous Prefecture of Xinjiang, China. Frontiers in Veterinary Science, 11, p.1411377.	38915888	2024
C. parvum	IId	IIdA15G1	No				No		Sanger	PP858859		Camels (Bactrian)	Livestock	China	Western Pacific		Mi, R., Silayi, A., Wang, Y., Xia, C., Tang, W., Gong, H., Huang, Y., Zhang, Y., Yan, G. and Chen, Z., 2024. Molecular characterization of Cryptosporidium spp. in Bactrian camels (Camelus bactrianus) from Yili Kazak Autonomous Prefecture of Xinjiang, China. Frontiers in Veterinary Science, 11, p.1411377.	38915888	2024
C. parvum	IIa	IIaA15G2R1	No				No		Sanger		PRJEB65470 (ENA-EMBL)	Humans	Human	Finland	Europe	2021	Häkkänen, T., Rimhanen-Finne, R., Antikainen, J., Ruotsalainen, E. and Vainio, A., 2024. Molecular characteristics of Cryptosporidium spp. in human cases in five Finnish hospital districts during 2021: first findings of Cryptosporidium mortiferum (Cryptosporidium chipmunk genotype I) in Finland. International Journal for Parasitology, 54(5), pp.225-231.	38242277	2024	Most common in Finland 2021 from subset of samples from cases reported.
C. parvum	IIa	IIaA13G2R1	No				No		Sanger		PRJEB65470 (ENA-EMBL)	Humans	Human	Finland	Europe	2021	Häkkänen, T., Rimhanen-Finne, R., Antikainen, J., Ruotsalainen, E. and Vainio, A., 2024. Molecular characteristics of Cryptosporidium spp. in human cases in five Finnish hospital districts during 2021: first findings of Cryptosporidium mortiferum (Cryptosporidium chipmunk genotype I) in Finland. International Journal for Parasitology, 54(5), pp.225-231.	38242277	2024
C. parvum	IIa	IIaA17G1R1	No				No		Sanger		PRJEB65470 (ENA-EMBL)	Humans	Human	Finland	Europe	2021	Häkkänen, T., Rimhanen-Finne, R., Antikainen, J., Ruotsalainen, E. and Vainio, A., 2024. Molecular characteristics of Cryptosporidium spp. in human cases in five Finnish hospital districts during 2021: first findings of Cryptosporidium mortiferum (Cryptosporidium chipmunk genotype I) in Finland. International Journal for Parasitology, 54(5), pp.225-231.	38242277	2024
C. parvum	IId	IIdA22G1	No				No		Sanger		PRJEB65470 (ENA-EMBL)	Humans	Human	Finland	Europe	2021	Häkkänen, T., Rimhanen-Finne, R., Antikainen, J., Ruotsalainen, E. and Vainio, A., 2024. Molecular characteristics of Cryptosporidium spp. in human cases in five Finnish hospital districts during 2021: first findings of Cryptosporidium mortiferum (Cryptosporidium chipmunk genotype I) in Finland. International Journal for Parasitology, 54(5), pp.225-231.	38242277	2024
C. parvum	IIa	IIaA16G2R1	No				No		Sanger		PRJEB65470 (ENA-EMBL)	Humans	Human	Finland	Europe	2021	Häkkänen, T., Rimhanen-Finne, R., Antikainen, J., Ruotsalainen, E. and Vainio, A., 2024. Molecular characteristics of Cryptosporidium spp. in human cases in five Finnish hospital districts during 2021: first findings of Cryptosporidium mortiferum (Cryptosporidium chipmunk genotype I) in Finland. International Journal for Parasitology, 54(5), pp.225-231.	38242277	2024
C. parvum	IIa	IIaA16G1R1	No				No		Sanger		PRJEB65470 (ENA-EMBL)	Humans	Human	Finland	Europe	2021	Häkkänen, T., Rimhanen-Finne, R., Antikainen, J., Ruotsalainen, E. and Vainio, A., 2024. Molecular characteristics of Cryptosporidium spp. in human cases in five Finnish hospital districts during 2021: first findings of Cryptosporidium mortiferum (Cryptosporidium chipmunk genotype I) in Finland. International Journal for Parasitology, 54(5), pp.225-231.	38242277	2024
C. parvum	IIa	IIaA13G1R2	No				No		Sanger		PRJEB65470 (ENA-EMBL)	Humans	Human	Finland	Europe	2021	Häkkänen, T., Rimhanen-Finne, R., Antikainen, J., Ruotsalainen, E. and Vainio, A., 2024. Molecular characteristics of Cryptosporidium spp. in human cases in five Finnish hospital districts during 2021: first findings of Cryptosporidium mortiferum (Cryptosporidium chipmunk genotype I) in Finland. International Journal for Parasitology, 54(5), pp.225-231.	38242277	2024
C. parvum	IId	IIdA25G1	No				No		Sanger		PRJEB65470 (ENA-EMBL)	Humans	Human	Finland	Europe	2021	Häkkänen, T., Rimhanen-Finne, R., Antikainen, J., Ruotsalainen, E. and Vainio, A., 2024. Molecular characteristics of Cryptosporidium spp. in human cases in five Finnish hospital districts during 2021: first findings of Cryptosporidium mortiferum (Cryptosporidium chipmunk genotype I) in Finland. International Journal for Parasitology, 54(5), pp.225-231.	38242277	2024
C. hominis	Ia	IaA12R3	No				No		Sanger		PRJEB65470 (ENA-EMBL)	Humans	Human	Finland	Europe	2021	Häkkänen, T., Rimhanen-Finne, R., Antikainen, J., Ruotsalainen, E. and Vainio, A., 2024. Molecular characteristics of Cryptosporidium spp. in human cases in five Finnish hospital districts during 2021: first findings of Cryptosporidium mortiferum (Cryptosporidium chipmunk genotype I) in Finland. International Journal for Parasitology, 54(5), pp.225-231.	38242277	2024
C. hominis	Id	IdA13	No				No		Sanger		PRJEB65470 (ENA-EMBL)	Humans	Human	Finland	Europe	2021	Häkkänen, T., Rimhanen-Finne, R., Antikainen, J., Ruotsalainen, E. and Vainio, A., 2024. Molecular characteristics of Cryptosporidium spp. in human cases in five Finnish hospital districts during 2021: first findings of Cryptosporidium mortiferum (Cryptosporidium chipmunk genotype I) in Finland. International Journal for Parasitology, 54(5), pp.225-231.	38242277	2024
C. hominis	Ia	IaA11R3	No				No		Sanger			Humans	Human	Sweden	Europe	2018-2022	Bujila, I., Troell, K., Ögren, J., Hansen, A., Killander, G., Agudelo, L., Lebbad, M. and Beser, J., 2024. Cryptosporidium species and subtypes identified in Humansdomestic cases through the national microbiological surveillance programme in Sweden from 2018 to 2022. BMC Infectious Diseases, 24(1), p.146.	38291399	2024
C. hominis	Ia	IaA16R4	Yes		TCA	AAGACGGTGGTAAGG	No		Sanger	OL598578		Human	Human	Sweden	Europe	2018-2022	Bujila, I., Troell, K., Ögren, J., Hansen, A., Killander, G., Agudelo, L., Lebbad, M. and Beser, J., 2024. Cryptosporidium species and subtypes identified in Humansdomestic cases through the national microbiological surveillance programme in Sweden from 2018 to 2022. BMC Infectious Diseases, 24(1), p.146.	38291399	2024
C. hominis	Ia	IaA28R3	Yes		TCA	AAGACGGTGGTAAGG	No		Sanger	OL598538		Human	Human	Sweden	Europe	2018-2022	Bujila, I., Troell, K., Ögren, J., Hansen, A., Killander, G., Agudelo, L., Lebbad, M. and Beser, J., 2024. Cryptosporidium species and subtypes identified in Humansdomestic cases through the national microbiological surveillance programme in Sweden from 2018 to 2022. BMC Infectious Diseases, 24(1), p.146.	38291399	2024
C. hominis	Ia	IaA30R3	No				No		Sanger	OR491782		Human	Human	Sweden	Europe	2018-2022	Bujila, I., Troell, K., Ögren, J., Hansen, A., Killander, G., Agudelo, L., Lebbad, M. and Beser, J., 2024. Cryptosporidium species and subtypes identified in Humansdomestic cases through the national microbiological surveillance programme in Sweden from 2018 to 2022. BMC Infectious Diseases, 24(1), p.146.	38291399	2024
C. hominis	Ib	IbA10G2	No				No		Sanger	OL598563		Humans	Human	Sweden	Europe	2018-2022	Bujila, I., Troell, K., Ögren, J., Hansen, A., Killander, G., Agudelo, L., Lebbad, M. and Beser, J., 2024. Cryptosporidium species and subtypes identified in Humansdomestic cases through the national microbiological surveillance programme in Sweden from 2018 to 2022. BMC Infectious Diseases, 24(1), p.146.	38291399	2024
C. hominis	Ib	IbA12G3	No				No		Sanger			Humans	Human	Sweden	Europe	2018-2022	Bujila, I., Troell, K., Ögren, J., Hansen, A., Killander, G., Agudelo, L., Lebbad, M. and Beser, J., 2024. Cryptosporidium species and subtypes identified in Humansdomestic cases through the national microbiological surveillance programme in Sweden from 2018 to 2022. BMC Infectious Diseases, 24(1), p.146.	38291399	2024
C. hominis	Id	IdA17	No				No		Sanger			Humans	Human	Sweden	Europe	2018-2022	Bujila, I., Troell, K., Ögren, J., Hansen, A., Killander, G., Agudelo, L., Lebbad, M. and Beser, J., 2024. Cryptosporidium species and subtypes identified in Humansdomestic cases through the national microbiological surveillance programme in Sweden from 2018 to 2022. BMC Infectious Diseases, 24(1), p.146.	38291399	2024
C. hominis	Id	IdA21	No				No		Sanger			Human	Human	Sweden	Europe	2018-2022	Bujila, I., Troell, K., Ögren, J., Hansen, A., Killander, G., Agudelo, L., Lebbad, M. and Beser, J., 2024. Cryptosporidium species and subtypes identified in Humansdomestic cases through the national microbiological surveillance programme in Sweden from 2018 to 2022. BMC Infectious Diseases, 24(1), p.146.	38291399	2024
C. hominis	Ie	IeA11G3T3	No				No		Sanger			Humans	Human	Sweden	Europe	2018-2022	Bujila, I., Troell, K., Ögren, J., Hansen, A., Killander, G., Agudelo, L., Lebbad, M. and Beser, J., 2024. Cryptosporidium species and subtypes identified in Humansdomestic cases through the national microbiological surveillance programme in Sweden from 2018 to 2022. BMC Infectious Diseases, 24(1), p.146.	38291399	2024
C. parvum	IIa	IIaA12G1R1r1	Yes		TCA/TCG/ACA	ACATCA	No		Sanger	OR491776		Human	Human	Sweden	Europe	2018-2022	Bujila, I., Troell, K., Ögren, J., Hansen, A., Killander, G., Agudelo, L., Lebbad, M. and Beser, J., 2024. Cryptosporidium species and subtypes identified in Humansdomestic cases through the national microbiological surveillance programme in Sweden from 2018 to 2022. BMC Infectious Diseases, 24(1), p.146.	38291399	2024
C. parvum	IIa	IIaA13G1R1	No				No		Sanger			Humans	Human	Sweden	Europe	2018-2022	Bujila, I., Troell, K., Ögren, J., Hansen, A., Killander, G., Agudelo, L., Lebbad, M. and Beser, J., 2024. Cryptosporidium species and subtypes identified in Humansdomestic cases through the national microbiological surveillance programme in Sweden from 2018 to 2022. BMC Infectious Diseases, 24(1), p.146.	38291399	2024
C. parvum	IIa	IIaA13G2R1	No				No		Sanger			Humans	Human	Sweden	Europe	2018-2022	Bujila, I., Troell, K., Ögren, J., Hansen, A., Killander, G., Agudelo, L., Lebbad, M. and Beser, J., 2024. Cryptosporidium species and subtypes identified in Humansdomestic cases through the national microbiological surveillance programme in Sweden from 2018 to 2022. BMC Infectious Diseases, 24(1), p.146.	38291399	2024
C. parvum	IIa	IIaA13R1	No				No		Sanger			Humans	Human	Sweden	Europe	2018-2022	Bujila, I., Troell, K., Ögren, J., Hansen, A., Killander, G., Agudelo, L., Lebbad, M. and Beser, J., 2024. Cryptosporidium species and subtypes identified in Humansdomestic cases through the national microbiological surveillance programme in Sweden from 2018 to 2022. BMC Infectious Diseases, 24(1), p.146.	38291399	2024
C. parvum	IIa	IIaA14R1	No				Yes	Unspecified cause outbreak at agricultural school in 2022	Sanger			Humans	Human	Sweden	Europe	2018-2022	Bujila, I., Troell, K., Ögren, J., Hansen, A., Killander, G., Agudelo, L., Lebbad, M. and Beser, J., 2024. Cryptosporidium species and subtypes identified in Humansdomestic cases through the national microbiological surveillance programme in Sweden from 2018 to 2022. BMC Infectious Diseases, 24(1), p.146.	38291399	2024
C. parvum	IIa	IIaA14G1R1	No				No		Sanger			Humans	Human	Sweden	Europe	2018-2022	Bujila, I., Troell, K., Ögren, J., Hansen, A., Killander, G., Agudelo, L., Lebbad, M. and Beser, J., 2024. Cryptosporidium species and subtypes identified in Humansdomestic cases through the national microbiological surveillance programme in Sweden from 2018 to 2022. BMC Infectious Diseases, 24(1), p.146.	38291399	2024
C. parvum	IIa	IIaA14G1R1r1	No				Yes	Zoonotic outbreak in assisted living home in 2022.	Sanger			Humans	Human	Sweden	Europe	2018-2022	Bujila, I., Troell, K., Ögren, J., Hansen, A., Killander, G., Agudelo, L., Lebbad, M. and Beser, J., 2024. Cryptosporidium species and subtypes identified in Humansdomestic cases through the national microbiological surveillance programme in Sweden from 2018 to 2022. BMC Infectious Diseases, 24(1), p.146.	38291399	2024
C. parvum	IIa	IIaA15G1R1	No				No		Sanger	OL598550, OL598568		Humans	Human	Sweden	Europe	2018-2022	Bujila, I., Troell, K., Ögren, J., Hansen, A., Killander, G., Agudelo, L., Lebbad, M. and Beser, J., 2024. Cryptosporidium species and subtypes identified in Humansdomestic cases through the national microbiological surveillance programme in Sweden from 2018 to 2022. BMC Infectious Diseases, 24(1), p.146.	38291399	2024
C. parvum	IIa	IIaA15G1R1_variant	No				No		Sanger			Humans	Human	Sweden	Europe	2018-2022	Bujila, I., Troell, K., Ögren, J., Hansen, A., Killander, G., Agudelo, L., Lebbad, M. and Beser, J., 2024. Cryptosporidium species and subtypes identified in Humansdomestic cases through the national microbiological surveillance programme in Sweden from 2018 to 2022. BMC Infectious Diseases, 24(1), p.146.	38291399	2024
C. parvum	IIa	IIaA15G1R1r1_variant	Yes		TCA/TCG/ACA	ACATCA	No		Sanger	OR491775		Humans	Human	Sweden	Europe	2018-2022	Bujila, I., Troell, K., Ögren, J., Hansen, A., Killander, G., Agudelo, L., Lebbad, M. and Beser, J., 2024. Cryptosporidium species and subtypes identified in Humansdomestic cases through the national microbiological surveillance programme in Sweden from 2018 to 2022. BMC Infectious Diseases, 24(1), p.146.	38291399	2024
C. parvum	IIa	IIaA15G2R1*	No				Yes	Foodborne national outbreak in 2022 (contaminated frisée salad) and zoonotic outbreak after school visit to farm in 2022 (calves)	Sanger			Humans	Human	Sweden	Europe	2018-2022	Bujila, I., Troell, K., Ögren, J., Hansen, A., Killander, G., Agudelo, L., Lebbad, M. and Beser, J., 2024. Cryptosporidium species and subtypes identified in Humansdomestic cases through the national microbiological surveillance programme in Sweden from 2018 to 2022. BMC Infectious Diseases, 24(1), p.146.	38291399	2024
C. parvum	IIa	IIaA16G1R1b*	No				Yes	Foodborne outbreaks (2) at food event in 2019 (contaminated salad) and single case in outbreak elderly home and two schools in 2021.	Sanger			Humans	Human	Sweden	Europe	2018-2022	Bujila, I., Troell, K., Ögren, J., Hansen, A., Killander, G., Agudelo, L., Lebbad, M. and Beser, J., 2024. Cryptosporidium species and subtypes identified in Humansdomestic cases through the national microbiological surveillance programme in Sweden from 2018 to 2022. BMC Infectious Diseases, 24(1), p.146.	38291399	2024
C. parvum	IIa	IIaA16G1R1b_variant	No				No		Sanger			Humans	Human	Sweden	Europe	2018-2022	Bujila, I., Troell, K., Ögren, J., Hansen, A., Killander, G., Agudelo, L., Lebbad, M. and Beser, J., 2024. Cryptosporidium species and subtypes identified in Humansdomestic cases through the national microbiological surveillance programme in Sweden from 2018 to 2022. BMC Infectious Diseases, 24(1), p.146.	38291399	2024
C. parvum	IIa	IIaA16G2R1	No				No		Sanger			Humans	Human	Sweden	Europe	2018-2022	Bujila, I., Troell, K., Ögren, J., Hansen, A., Killander, G., Agudelo, L., Lebbad, M. and Beser, J., 2024. Cryptosporidium species and subtypes identified in Humansdomestic cases through the national microbiological surveillance programme in Sweden from 2018 to 2022. BMC Infectious Diseases, 24(1), p.146.	38291399	2024
C. parvum	IIa	IIaA16G3R1	No				No		Sanger			Human	Human	Sweden	Europe	2018-2022	Bujila, I., Troell, K., Ögren, J., Hansen, A., Killander, G., Agudelo, L., Lebbad, M. and Beser, J., 2024. Cryptosporidium species and subtypes identified in Humansdomestic cases through the national microbiological surveillance programme in Sweden from 2018 to 2022. BMC Infectious Diseases, 24(1), p.146.	38291399	2024
C. parvum	IIa	IIaA17G1R1	No				No		Sanger			Humans	Human	Sweden	Europe	2018-2022	Bujila, I., Troell, K., Ögren, J., Hansen, A., Killander, G., Agudelo, L., Lebbad, M. and Beser, J., 2024. Cryptosporidium species and subtypes identified in Humansdomestic cases through the national microbiological surveillance programme in Sweden from 2018 to 2022. BMC Infectious Diseases, 24(1), p.146.	38291399	2024
C. parvum	IIa	IIaA17G1R1c	No				Yes	Foodborne outbreak in restaurant in 2020 (contaminated aragula)	Sanger			Humans	Human	Sweden	Europe	2018-2022	Bujila, I., Troell, K., Ögren, J., Hansen, A., Killander, G., Agudelo, L., Lebbad, M. and Beser, J., 2024. Cryptosporidium species and subtypes identified in Humansdomestic cases through the national microbiological surveillance programme in Sweden from 2018 to 2022. BMC Infectious Diseases, 24(1), p.146.	38291399	2024
C. parvum	IIa	IIaA17G1R1c_variant	No				No		Sanger			Humans	Human	Sweden	Europe	2018-2022	Bujila, I., Troell, K., Ögren, J., Hansen, A., Killander, G., Agudelo, L., Lebbad, M. and Beser, J., 2024. Cryptosporidium species and subtypes identified in Humansdomestic cases through the national microbiological surveillance programme in Sweden from 2018 to 2022. BMC Infectious Diseases, 24(1), p.146.	38291399	2024
C. parvum	IIa	IIaA17G2R1	No				No		Sanger			Humans	Human	Sweden	Europe	2018-2022	Bujila, I., Troell, K., Ögren, J., Hansen, A., Killander, G., Agudelo, L., Lebbad, M. and Beser, J., 2024. Cryptosporidium species and subtypes identified in Humansdomestic cases through the national microbiological surveillance programme in Sweden from 2018 to 2022. BMC Infectious Diseases, 24(1), p.146.	38291399	2024
C. parvum	IIa	IIaA17G2R1_variant	Yes		TCA/TCG	ACATCA	No		Sanger	OR491772		Human	Human	Sweden	Europe	2018-2022	Bujila, I., Troell, K., Ögren, J., Hansen, A., Killander, G., Agudelo, L., Lebbad, M. and Beser, J., 2024. Cryptosporidium species and subtypes identified in Humansdomestic cases through the national microbiological surveillance programme in Sweden from 2018 to 2022. BMC Infectious Diseases, 24(1), p.146.	38291399	2024
C. parvum	IIa	IIaA17R1	No				No		Sanger			Humans	Human	Sweden	Europe	2018-2022	Bujila, I., Troell, K., Ögren, J., Hansen, A., Killander, G., Agudelo, L., Lebbad, M. and Beser, J., 2024. Cryptosporidium species and subtypes identified in Humansdomestic cases through the national microbiological surveillance programme in Sweden from 2018 to 2022. BMC Infectious Diseases, 24(1), p.146.	38291399	2024
C. parvum	IIa	IIaA18G1R1b	No				No		Sanger			Humans	Human	Sweden	Europe	2018-2022	Bujila, I., Troell, K., Ögren, J., Hansen, A., Killander, G., Agudelo, L., Lebbad, M. and Beser, J., 2024. Cryptosporidium species and subtypes identified in Humansdomestic cases through the national microbiological surveillance programme in Sweden from 2018 to 2022. BMC Infectious Diseases, 24(1), p.146.	38291399	2024
C. parvum	IIa	IIaA18G1R1b_variant	No				Yes	Foodborne outbreak in elderly home and two schools in 2021 (contaminated kale).	Sanger			Humans	Human	Sweden	Europe	2018-2022	Bujila, I., Troell, K., Ögren, J., Hansen, A., Killander, G., Agudelo, L., Lebbad, M. and Beser, J., 2024. Cryptosporidium species and subtypes identified in Humansdomestic cases through the national microbiological surveillance programme in Sweden from 2018 to 2022. BMC Infectious Diseases, 24(1), p.146.	38291399	2024
C. parvum	IIa	IIaA18G1R1d	No				No		Sanger			Humans	Human	Sweden	Europe	2018-2022	Bujila, I., Troell, K., Ögren, J., Hansen, A., Killander, G., Agudelo, L., Lebbad, M. and Beser, J., 2024. Cryptosporidium species and subtypes identified in Humansdomestic cases through the national microbiological surveillance programme in Sweden from 2018 to 2022. BMC Infectious Diseases, 24(1), p.146.	38291399	2024
C. parvum	IIa	IIaA18G2R1	No				No		Sanger			Human	Human	Sweden	Europe	2018-2022	Bujila, I., Troell, K., Ögren, J., Hansen, A., Killander, G., Agudelo, L., Lebbad, M. and Beser, J., 2024. Cryptosporidium species and subtypes identified in Humansdomestic cases through the national microbiological surveillance programme in Sweden from 2018 to 2022. BMC Infectious Diseases, 24(1), p.146.	38291399	2024
C. parvum	IIa	IIaA18G3R1	No				No		Sanger			Human	Human	Sweden	Europe	2018-2022	Bujila, I., Troell, K., Ögren, J., Hansen, A., Killander, G., Agudelo, L., Lebbad, M. and Beser, J., 2024. Cryptosporidium species and subtypes identified in Humansdomestic cases through the national microbiological surveillance programme in Sweden from 2018 to 2022. BMC Infectious Diseases, 24(1), p.146.	38291399	2024
C. parvum	IIa	IIaA18G5R1	No				No		Sanger			Human	Human	Sweden	Europe	2018-2022	Bujila, I., Troell, K., Ögren, J., Hansen, A., Killander, G., Agudelo, L., Lebbad, M. and Beser, J., 2024. Cryptosporidium species and subtypes identified in Humansdomestic cases through the national microbiological surveillance programme in Sweden from 2018 to 2022. BMC Infectious Diseases, 24(1), p.146.	38291399	2024
C. parvum	IIa	IIaA18R1	No				No		Sanger			Human	Human	Sweden	Europe	2018-2022	Bujila, I., Troell, K., Ögren, J., Hansen, A., Killander, G., Agudelo, L., Lebbad, M. and Beser, J., 2024. Cryptosporidium species and subtypes identified in Humansdomestic cases through the national microbiological surveillance programme in Sweden from 2018 to 2022. BMC Infectious Diseases, 24(1), p.146.	38291399	2024
C. parvum	IIa	IIaA19G1R1	No				No		Sanger			Humans	Human	Sweden	Europe	2018-2022	Bujila, I., Troell, K., Ögren, J., Hansen, A., Killander, G., Agudelo, L., Lebbad, M. and Beser, J., 2024. Cryptosporidium species and subtypes identified in Humansdomestic cases through the national microbiological surveillance programme in Sweden from 2018 to 2022. BMC Infectious Diseases, 24(1), p.146.	38291399	2024
C. parvum	IIa	IIaA19G2R1	No				No		Sanger			Human	Human	Sweden	Europe	2018-2022	Bujila, I., Troell, K., Ögren, J., Hansen, A., Killander, G., Agudelo, L., Lebbad, M. and Beser, J., 2024. Cryptosporidium species and subtypes identified in Humansdomestic cases through the national microbiological surveillance programme in Sweden from 2018 to 2022. BMC Infectious Diseases, 24(1), p.146.	38291399	2024
C. parvum	IIa	IIaA19R1	Yes		TCA/TCG	ACATCA	No		Sanger	OL598555		Humans	Human	Sweden	Europe	2018-2022	Bujila, I., Troell, K., Ögren, J., Hansen, A., Killander, G., Agudelo, L., Lebbad, M. and Beser, J., 2024. Cryptosporidium species and subtypes identified in Humansdomestic cases through the national microbiological surveillance programme in Sweden from 2018 to 2022. BMC Infectious Diseases, 24(1), p.146.	38291399	2024
C. parvum	IIa	IIaA20G1R1	No				No		Sanger	OL598549, OL598553		Humans	Human	Sweden	Europe	2018-2022	Bujila, I., Troell, K., Ögren, J., Hansen, A., Killander, G., Agudelo, L., Lebbad, M. and Beser, J., 2024. Cryptosporidium species and subtypes identified in Humansdomestic cases through the national microbiological surveillance programme in Sweden from 2018 to 2022. BMC Infectious Diseases, 24(1), p.146.	38291399	2024
C. parvum	IIa	IIaA20G1R1_variant	Yes		TCA/TCG	ACATCA/ACA	No		Sanger	OL598567		Human	Human	Sweden	Europe	2018-2022	Bujila, I., Troell, K., Ögren, J., Hansen, A., Killander, G., Agudelo, L., Lebbad, M. and Beser, J., 2024. Cryptosporidium species and subtypes identified in Humansdomestic cases through the national microbiological surveillance programme in Sweden from 2018 to 2022. BMC Infectious Diseases, 24(1), p.146.	38291399	2024
C. parvum	IIa	IIaA20R1	No				No		Sanger			Human	Human	Sweden	Europe	2018-2022	Bujila, I., Troell, K., Ögren, J., Hansen, A., Killander, G., Agudelo, L., Lebbad, M. and Beser, J., 2024. Cryptosporidium species and subtypes identified in Humansdomestic cases through the national microbiological surveillance programme in Sweden from 2018 to 2022. BMC Infectious Diseases, 24(1), p.146.	38291399	2024
C. parvum	IIa	IIaA21G1R1	No				No		Sanger			Humans	Human	Sweden	Europe	2018-2022	Bujila, I., Troell, K., Ögren, J., Hansen, A., Killander, G., Agudelo, L., Lebbad, M. and Beser, J., 2024. Cryptosporidium species and subtypes identified in Humansdomestic cases through the national microbiological surveillance programme in Sweden from 2018 to 2022. BMC Infectious Diseases, 24(1), p.146.	38291399	2024
C. parvum	IIa	IIaA21R1	No				No		Sanger	OL598556		Human	Human	Sweden	Europe	2018-2022	Bujila, I., Troell, K., Ögren, J., Hansen, A., Killander, G., Agudelo, L., Lebbad, M. and Beser, J., 2024. Cryptosporidium species and subtypes identified in Humansdomestic cases through the national microbiological surveillance programme in Sweden from 2018 to 2022. BMC Infectious Diseases, 24(1), p.146.	38291399	2024
C. parvum	IIa	IIaA22G1R1	No				No		Sanger	OL598539		Humans	Human	Sweden	Europe	2018-2022	Bujila, I., Troell, K., Ögren, J., Hansen, A., Killander, G., Agudelo, L., Lebbad, M. and Beser, J., 2024. Cryptosporidium species and subtypes identified in Humansdomestic cases through the national microbiological surveillance programme in Sweden from 2018 to 2022. BMC Infectious Diseases, 24(1), p.146.	38291399	2024
C. parvum	IIa	IIaA23G1R1	No				No		Sanger			Humans	Human	Sweden	Europe	2018-2022	Bujila, I., Troell, K., Ögren, J., Hansen, A., Killander, G., Agudelo, L., Lebbad, M. and Beser, J., 2024. Cryptosporidium species and subtypes identified in Humansdomestic cases through the national microbiological surveillance programme in Sweden from 2018 to 2022. BMC Infectious Diseases, 24(1), p.146.	38291399	2024
C. parvum	IIa	IIaA24G1R1	No				No		Sanger	OR491777		Humans	Human	Sweden	Europe	2018-2022	Bujila, I., Troell, K., Ögren, J., Hansen, A., Killander, G., Agudelo, L., Lebbad, M. and Beser, J., 2024. Cryptosporidium species and subtypes identified in Humansdomestic cases through the national microbiological surveillance programme in Sweden from 2018 to 2022. BMC Infectious Diseases, 24(1), p.146.	38291399	2024
C. parvum	IIc	IIcA5G3j	No				No		Sanger			Human	Human	Sweden	Europe	2018-2022	Bujila, I., Troell, K., Ögren, J., Hansen, A., Killander, G., Agudelo, L., Lebbad, M. and Beser, J., 2024. Cryptosporidium species and subtypes identified in Humansdomestic cases through the national microbiological surveillance programme in Sweden from 2018 to 2022. BMC Infectious Diseases, 24(1), p.146.	38291399	2024
C. parvum	IIc	IIcA5G3o	No				No		Sanger			Humans	Human	Sweden	Europe	2018-2022	Bujila, I., Troell, K., Ögren, J., Hansen, A., Killander, G., Agudelo, L., Lebbad, M. and Beser, J., 2024. Cryptosporidium species and subtypes identified in Humansdomestic cases through the national microbiological surveillance programme in Sweden from 2018 to 2022. BMC Infectious Diseases, 24(1), p.146.	38291399	2024
C. parvum	IId	IIdA7	Yes		TCA		No		Sanger	OR491780		Human	Human	Sweden	Europe	2018-2022	Bujila, I., Troell, K., Ögren, J., Hansen, A., Killander, G., Agudelo, L., Lebbad, M. and Beser, J., 2024. Cryptosporidium species and subtypes identified in Humansdomestic cases through the national microbiological surveillance programme in Sweden from 2018 to 2022. BMC Infectious Diseases, 24(1), p.146.	38291399	2024
C. parvum	IId	IIdA16G1	No				No		Sanger			Humans	Human	Sweden	Europe	2018-2022	Bujila, I., Troell, K., Ögren, J., Hansen, A., Killander, G., Agudelo, L., Lebbad, M. and Beser, J., 2024. Cryptosporidium species and subtypes identified in Humansdomestic cases through the national microbiological surveillance programme in Sweden from 2018 to 2022. BMC Infectious Diseases, 24(1), p.146.	38291399	2024
C. parvum	IId	IIdA16G1b	No				No		Sanger			Humans	Human	Sweden	Europe	2018-2022	Bujila, I., Troell, K., Ögren, J., Hansen, A., Killander, G., Agudelo, L., Lebbad, M. and Beser, J., 2024. Cryptosporidium species and subtypes identified in Humansdomestic cases through the national microbiological surveillance programme in Sweden from 2018 to 2022. BMC Infectious Diseases, 24(1), p.146.	38291399	2024
C. parvum	IId	IIdA17G1	No				No		Sanger			Humans	Human	Sweden	Europe	2018-2022	Bujila, I., Troell, K., Ögren, J., Hansen, A., Killander, G., Agudelo, L., Lebbad, M. and Beser, J., 2024. Cryptosporidium species and subtypes identified in Humansdomestic cases through the national microbiological surveillance programme in Sweden from 2018 to 2022. BMC Infectious Diseases, 24(1), p.146.	38291399	2024
C. parvum	IId	IIdA18G1	No				No		Sanger			Humans	Human	Sweden	Europe	2018-2022	Bujila, I., Troell, K., Ögren, J., Hansen, A., Killander, G., Agudelo, L., Lebbad, M. and Beser, J., 2024. Cryptosporidium species and subtypes identified in Humansdomestic cases through the national microbiological surveillance programme in Sweden from 2018 to 2022. BMC Infectious Diseases, 24(1), p.146.	38291399	2024
C. parvum	IId	IIdA19G1	No				Yes	Unspecified cause outbreak (single) at agricultural school in 2022	Sanger	OR491778		Humans	Human	Sweden	Europe	2018-2022	Bujila, I., Troell, K., Ögren, J., Hansen, A., Killander, G., Agudelo, L., Lebbad, M. and Beser, J., 2024. Cryptosporidium species and subtypes identified in Humansdomestic cases through the national microbiological surveillance programme in Sweden from 2018 to 2022. BMC Infectious Diseases, 24(1), p.146.	38291399	2024
C. parvum	IId	IIdA20G1	No				No		Sanger	OL598548		Humans	Human	Sweden	Europe	2018-2022	Bujila, I., Troell, K., Ögren, J., Hansen, A., Killander, G., Agudelo, L., Lebbad, M. and Beser, J., 2024. Cryptosporidium species and subtypes identified in Humansdomestic cases through the national microbiological surveillance programme in Sweden from 2018 to 2022. BMC Infectious Diseases, 24(1), p.146.	38291399	2024
C. parvum	IId	IIdA20G1b	No				No		Sanger			Humans	Human	Sweden	Europe	2018-2022	Bujila, I., Troell, K., Ögren, J., Hansen, A., Killander, G., Agudelo, L., Lebbad, M. and Beser, J., 2024. Cryptosporidium species and subtypes identified in Humansdomestic cases through the national microbiological surveillance programme in Sweden from 2018 to 2022. BMC Infectious Diseases, 24(1), p.146.	38291399	2024
C. parvum	IId	IIdA20G1d	No				No		Sanger			Human	Human	Sweden	Europe	2018-2022	Bujila, I., Troell, K., Ögren, J., Hansen, A., Killander, G., Agudelo, L., Lebbad, M. and Beser, J., 2024. Cryptosporidium species and subtypes identified in Humansdomestic cases through the national microbiological surveillance programme in Sweden from 2018 to 2022. BMC Infectious Diseases, 24(1), p.146.	38291399	2024
C. parvum	IId	IIdA20G1e	No				Yes	Foodborne outbreak in 2019 (contaminated kale in christmas buffet)	Sanger			Humans	Human	Sweden	Europe	2018-2022	Bujila, I., Troell, K., Ögren, J., Hansen, A., Killander, G., Agudelo, L., Lebbad, M. and Beser, J., 2024. Cryptosporidium species and subtypes identified in Humansdomestic cases through the national microbiological surveillance programme in Sweden from 2018 to 2022. BMC Infectious Diseases, 24(1), p.146.	38291399	2024
C. parvum	IId	IIdA21G1*	No				Yes	Foodborne outbreaks (3) at christmas buffet (contaminated kale) in 2019 , an elementary school (contaminated kale) in 2020 and a single case in outbreak in elderly home and two schools in 2021 (contaminated kale).	Sanger	OL598545		Humans	Human	Sweden	Europe	2018-2022	Bujila, I., Troell, K., Ögren, J., Hansen, A., Killander, G., Agudelo, L., Lebbad, M. and Beser, J., 2024. Cryptosporidium species and subtypes identified in Humansdomestic cases through the national microbiological surveillance programme in Sweden from 2018 to 2022. BMC Infectious Diseases, 24(1), p.146.	38291399	2024
C. parvum	IId	IIdA22G1	No				Yes	Foodborne outbreak in 2019 (Salad at private event)	Sanger	OR491774		Humans	Human	Sweden	Europe	2018-2022	Bujila, I., Troell, K., Ögren, J., Hansen, A., Killander, G., Agudelo, L., Lebbad, M. and Beser, J., 2024. Cryptosporidium species and subtypes identified in Humansdomestic cases through the national microbiological surveillance programme in Sweden from 2018 to 2022. BMC Infectious Diseases, 24(1), p.146.	38291399	2024
C. parvum	IId	IIdA22G1c*	No				Yes	Foodborne outbreaks (2) nationally caused by the consumption of unpasterurised juice in 2019 and in upper secondary school (contaminated buffet salad) in 2022	Sanger			Humans	Human	Sweden	Europe	2018-2022	Bujila, I., Troell, K., Ögren, J., Hansen, A., Killander, G., Agudelo, L., Lebbad, M. and Beser, J., 2024. Cryptosporidium species and subtypes identified in Humansdomestic cases through the national microbiological surveillance programme in Sweden from 2018 to 2022. BMC Infectious Diseases, 24(1), p.146.	38291399	2024
C. parvum	IId	IIdA23G1	No				Yes	Foodborne outbreak in elderly home and two schools in 2021 (contaminated kale).	Sanger			Humans	Human	Sweden	Europe	2018-2022	Bujila, I., Troell, K., Ögren, J., Hansen, A., Killander, G., Agudelo, L., Lebbad, M. and Beser, J., 2024. Cryptosporidium species and subtypes identified in Humansdomestic cases through the national microbiological surveillance programme in Sweden from 2018 to 2022. BMC Infectious Diseases, 24(1), p.146.	38291399	2024
C. parvum	IId	IIdA24G1	No				Yes	Unknown cause national outbreak in 2019 of unknown cause	Sanger			Humans	Human	Sweden	Europe	2018-2022	Bujila, I., Troell, K., Ögren, J., Hansen, A., Killander, G., Agudelo, L., Lebbad, M. and Beser, J., 2024. Cryptosporidium species and subtypes identified in Humansdomestic cases through the national microbiological surveillance programme in Sweden from 2018 to 2022. BMC Infectious Diseases, 24(1), p.146.	38291399	2024
C. parvum	IId	IIdA24G1c	No				No		Sanger			Human	Human	Sweden	Europe	2018-2022	Bujila, I., Troell, K., Ögren, J., Hansen, A., Killander, G., Agudelo, L., Lebbad, M. and Beser, J., 2024. Cryptosporidium species and subtypes identified in Humansdomestic cases through the national microbiological surveillance programme in Sweden from 2018 to 2022. BMC Infectious Diseases, 24(1), p.146.	38291399	2024
C. parvum	IId	IIdA25G1	No				No		Sanger	OL598537		Humans	Human	Sweden	Europe	2018-2022	Bujila, I., Troell, K., Ögren, J., Hansen, A., Killander, G., Agudelo, L., Lebbad, M. and Beser, J., 2024. Cryptosporidium species and subtypes identified in Humansdomestic cases through the national microbiological surveillance programme in Sweden from 2018 to 2022. BMC Infectious Diseases, 24(1), p.146.	38291399	2024
C. parvum	IId	IIdA26G1b	No				No		Sanger			Human	Human	Sweden	Europe	2018-2022	Bujila, I., Troell, K., Ögren, J., Hansen, A., Killander, G., Agudelo, L., Lebbad, M. and Beser, J., 2024. Cryptosporidium species and subtypes identified in Humansdomestic cases through the national microbiological surveillance programme in Sweden from 2018 to 2022. BMC Infectious Diseases, 24(1), p.146.	38291399	2024
C. parvum	IId	IIdA27G1	No				No		Sanger	OL598546		Humans	Human	Sweden	Europe	2018-2022	Bujila, I., Troell, K., Ögren, J., Hansen, A., Killander, G., Agudelo, L., Lebbad, M. and Beser, J., 2024. Cryptosporidium species and subtypes identified in Humansdomestic cases through the national microbiological surveillance programme in Sweden from 2018 to 2022. BMC Infectious Diseases, 24(1), p.146.	38291399	2024
C. parvum	IId	IIdA27G1_variant	Yes		TCA/TCG		No		Sanger	OL598571		Humans	Human	Sweden	Europe	2018-2022	Bujila, I., Troell, K., Ögren, J., Hansen, A., Killander, G., Agudelo, L., Lebbad, M. and Beser, J., 2024. Cryptosporidium species and subtypes identified in Humansdomestic cases through the national microbiological surveillance programme in Sweden from 2018 to 2022. BMC Infectious Diseases, 24(1), p.146.	38291399	2024
C. parvum	IId	IIdA28G1	Yes		TCA/TCG		No		Sanger	OL598551		Humans	Human	Sweden	Europe	2018-2022	Bujila, I., Troell, K., Ögren, J., Hansen, A., Killander, G., Agudelo, L., Lebbad, M. and Beser, J., 2024. Cryptosporidium species and subtypes identified in Humansdomestic cases through the national microbiological surveillance programme in Sweden from 2018 to 2022. BMC Infectious Diseases, 24(1), p.146.	38291399	2024
C. parvum	IIe	IIeA11G1	No				No		Sanger	OL598540, OL598561, OL598572		Humans	Human	Sweden	Europe	2018-2022	Bujila, I., Troell, K., Ögren, J., Hansen, A., Killander, G., Agudelo, L., Lebbad, M. and Beser, J., 2024. Cryptosporidium species and subtypes identified in Humansdomestic cases through the national microbiological surveillance programme in Sweden from 2018 to 2022. BMC Infectious Diseases, 24(1), p.146.	38291399	2024
C. parvum	IIe	IIeA14G1	Yes		TCA/TCG		No		Sanger	OR491779		Human	Human	Sweden	Europe	2018-2022	Bujila, I., Troell, K., Ögren, J., Hansen, A., Killander, G., Agudelo, L., Lebbad, M. and Beser, J., 2024. Cryptosporidium species and subtypes identified in Humansdomestic cases through the national microbiological surveillance programme in Sweden from 2018 to 2022. BMC Infectious Diseases, 24(1), p.146.	38291399	2024
C. parvum	IIl	IIlA16R2	No				No		Sanger			Humans	Human	Sweden	Europe	2018-2022	Bujila, I., Troell, K., Ögren, J., Hansen, A., Killander, G., Agudelo, L., Lebbad, M. and Beser, J., 2024. Cryptosporidium species and subtypes identified in Humansdomestic cases through the national microbiological surveillance programme in Sweden from 2018 to 2022. BMC Infectious Diseases, 24(1), p.146.	38291399	2024
C. parvum	IIl	IIlA17R2	No				No		Sanger	OL598577		Human	Human	Sweden	Europe	2018-2022	Bujila, I., Troell, K., Ögren, J., Hansen, A., Killander, G., Agudelo, L., Lebbad, M. and Beser, J., 2024. Cryptosporidium species and subtypes identified in Humansdomestic cases through the national microbiological surveillance programme in Sweden from 2018 to 2022. BMC Infectious Diseases, 24(1), p.146.	38291399	2024
C. parvum	IIy	IIyA23G1R1	Yes	IIyA23G1	TCA/TCG	ACATCA (N.B. It is not convention to assign R repeats to the C.parvum IIy family (Robinson et al., 2025).	No		Sanger	OL598564		Humans	Human	Sweden	Europe	2018-2022	Bujila, I., Troell, K., Ögren, J., Hansen, A., Killander, G., Agudelo, L., Lebbad, M. and Beser, J., 2024. Cryptosporidium species and subtypes identified in Humansdomestic cases through the national microbiological surveillance programme in Sweden from 2018 to 2022. BMC Infectious Diseases, 24(1), p.146.	38291399	2024	Does not conform to subtype nomenclature by Robinson et al., 2025.
C. parvum	IIz	IIzA14R2	Yes	IIzA14	TCA	ACATCA (N.B. It is not convention to assign R repeats to the C.parvum IIz family (Robinson et al., 2025).	No		Sanger	OL598569		Humans	Human	Sweden	Europe	2018-2022	Bujila, I., Troell, K., Ögren, J., Hansen, A., Killander, G., Agudelo, L., Lebbad, M. and Beser, J., 2024. Cryptosporidium species and subtypes identified in Humansdomestic cases through the national microbiological surveillance programme in Sweden from 2018 to 2022. BMC Infectious Diseases, 24(1), p.146.	38291399	2024	Does not conform to subtype nomenclature by Robinson et al., 2025.
C. hominis	Im	ImA13G1	Yes		TCA/TCG		Yes	Waterborne outbreak involving swimming water betweeen February and April 2022 amongst military personel.	Sanger	OP699729		Humans	Human	Kenya	Africa	2022	Toriro, R., Pallett, S., Woolley, S., Bennett, C., Hale, I., Heylings, J., Wilkins, D., Connelly, T., Muia, K., Avery, P. and Stuart, A., 2024, January. Outbreak of Diarrhea Caused by a Novel Cryptosporidium hominis Subtype During British Military Training in Kenya. In Open forum infectious diseases (Vol. 11, No. 1, p. ofae001). US: Oxford University Press.	38250201	2024
C. hominis	Ie	IeA11G3T3	No				No		Sanger			Humans	Human	Kenya	Africa	2022	Toriro, R., Pallett, S., Woolley, S., Bennett, C., Hale, I., Heylings, J., Wilkins, D., Connelly, T., Muia, K., Avery, P. and Stuart, A., 2024, January. Outbreak of Diarrhea Caused by a Novel Cryptosporidium hominis Subtype During British Military Training in Kenya. In Open forum infectious diseases (Vol. 11, No. 1, p. ofae001). US: Oxford University Press.	38250201	2024	Single case in food handler in military camp admist the outbreak. Amplification of dna from other food handlers failed.
C. parvum	IId	IIdA19G1	No				No		Sanger	OR240213 - OR240214		Cattle: pre-weaned calves	Livestock	China	Western Pacific	2022	Qin, H., Lang, J., Zhang, K., Zhang, A., Chen, Y., Fu, Y., Wang, C. and Zhang, L., 2024. Study on genetic characteristics of Cryptosporidium isolates and first report of C. parvum IIdA24G2 subtype in dairy cattle in China. Parasitology research, 123(1), p.81.	38165486	2024
C. parvum	IId	IIdA20G1	No				No		Sanger	OR240212, OR231240		Cattle: pre-weaned calves	Livestock	China	Western Pacific	2023	Qin, H., Lang, J., Zhang, K., Zhang, A., Chen, Y., Fu, Y., Wang, C. and Zhang, L., 2024. Study on genetic characteristics of Cryptosporidium isolates and first report of C. parvum IIdA24G2 subtype in dairy cattle in China. Parasitology research, 123(1), p.81.	38165486	2024
C. parvum	IId	IIdA24G2	Yes		TCA/TCG		No		Sanger	OR240215 - OR240217		Cattle: pre-weaned calves	Livestock	China	Western Pacific	2024	Qin, H., Lang, J., Zhang, K., Zhang, A., Chen, Y., Fu, Y., Wang, C. and Zhang, L., 2024. Study on genetic characteristics of Cryptosporidium isolates and first report of C. parvum IIdA24G2 subtype in dairy cattle in China. Parasitology research, 123(1), p.81.	38165486	2024
C. parvum	IId	IIdA15G1	No				No		Sanger	PQ042382–PQ042390		Cattle: calves	Livestock	China	Western Pacific	2023	Zhao, J.Q., Fan, Y.Y., Lei, Y.D., Liu, D., Wang, J.W., Yang, X., Song, J.K. and Zhao, G.H., 2024. Molecular characterization of common zoonotic protozoan parasites and bacteria causing diarrhea in dairy calves in Ningxia Hui Autonomous Region, China. Parasite, 31, p.60.	39353100	2024	Unreleased genbank sequences
C. parvum	IId	IIdA20G1	No				No		Sanger	PQ042382–PQ042391		Cattle: calves	Livestock	China	Western Pacific	2023	Zhao, J.Q., Fan, Y.Y., Lei, Y.D., Liu, D., Wang, J.W., Yang, X., Song, J.K. and Zhao, G.H., 2024. Molecular characterization of common zoonotic protozoan parasites and bacteria causing diarrhea in dairy calves in Ningxia Hui Autonomous Region, China. Parasite, 31, p.60.	39353100	2024	Unreleased genbank sequences
C. parvum	IId	IIdA19G1	No				No		Sanger	PQ042382–PQ042392		Cattle: calves	Livestock	China	Western Pacific	2023	Zhao, J.Q., Fan, Y.Y., Lei, Y.D., Liu, D., Wang, J.W., Yang, X., Song, J.K. and Zhao, G.H., 2024. Molecular characterization of common zoonotic protozoan parasites and bacteria causing diarrhea in dairy calves in Ningxia Hui Autonomous Region, China. Parasite, 31, p.60.	39353100	2024	Unreleased genbank sequences
C. parvum	IId	IIdA14G1	No				No		Sanger	PQ042382–PQ042393		Cattle: calves	Livestock	China	Western Pacific	2023	Zhao, J.Q., Fan, Y.Y., Lei, Y.D., Liu, D., Wang, J.W., Yang, X., Song, J.K. and Zhao, G.H., 2024. Molecular characterization of common zoonotic protozoan parasites and bacteria causing diarrhea in dairy calves in Ningxia Hui Autonomous Region, China. Parasite, 31, p.60.	39353100	2024	Reported to be new but subtype has been identified by Gilchrist et al., 2018 and sequence has not been released on genbank but accession number was provided.
C. parvum	IId	IIdA13G1	No		TCA/TCG		No		Sanger	PQ042382–PQ042394		Cattle: calves	Livestock	China	Western Pacific	2023	Zhao, J.Q., Fan, Y.Y., Lei, Y.D., Liu, D., Wang, J.W., Yang, X., Song, J.K. and Zhao, G.H., 2024. Molecular characterization of common zoonotic protozoan parasites and bacteria causing diarrhea in dairy calves in Ningxia Hui Autonomous Region, China. Parasite, 31, p.60.	39353100	2024	Unreleased genbank sequences
C. parvum	IId	IIdA18G1	No				No		Sanger			Humans	Human	Türkiye	Europe	2022	Aydemir, S., Barlık, F., Ekici, A., Barlık, D.H., Alkan, S., Gürbüz, E. and Yılmaz, H., 2024. Molecular characterization of Giardia intestinalis and Cryptosporidium spp. detected in Humans in Ağrı, Türkiye. Iranian Journal of Parasitology, 19(1), p.9.	38654951	2024
C. parvum	IId	IIdA19G1	No				No		Sanger			Humans	Human	Türkiye	Europe	2022	Aydemir, S., Barlık, F., Ekici, A., Barlık, D.H., Alkan, S., Gürbüz, E. and Yılmaz, H., 2024. Molecular characterization of Giardia intestinalis and Cryptosporidium spp. detected in Humans in Ağrı, Türkiye. Iranian Journal of Parasitology, 19(1), p.9.	38654951	2024
C. parvum	IId	IIdA20G1	No				No		Sanger			Humans	Human	Türkiye	Europe	2022	Aydemir, S., Barlık, F., Ekici, A., Barlık, D.H., Alkan, S., Gürbüz, E. and Yılmaz, H., 2024. Molecular characterization of Giardia intestinalis and Cryptosporidium spp. detected in Humans in Ağrı, Türkiye. Iranian Journal of Parasitology, 19(1), p.9.	38654951	2024
C. parvum	IIa	IIaA15G2R1	No				No		Sanger	OQ818277, OQ818279–OQ818303, OQ891083		Cattle: beef calf , dairy calf	Livestock	Portugal	Europe	2020	Louro, M., Bexiga, R., da Fonseca, I.P. and Gomes, J., 2024. Detection and molecular characterization of Cryptosporidium spp. in dairy calves in Lisbon and Tagus Valley, Portugal. Veterinary Parasitology: Regional Studies and Reports, 47, p.100964.	38199683	2024	Most common in study with all other subtypes having single cases.
C. parvum	IIa	IIaA19G2R1	No				No		Sanger	OQ891084		Cattle: beef calf	Livestock	Portugal	Europe	2020	Louro, M., Bexiga, R., da Fonseca, I.P. and Gomes, J., 2024. Detection and molecular characterization of Cryptosporidium spp. in dairy calves in Lisbon and Tagus Valley, Portugal. Veterinary Parasitology: Regional Studies and Reports, 47, p.100964.	38199683	2024
C. parvum	IIa	IIaA16G2R1	No				No		Sanger	OQ818278		Cattle: beef calf	Livestock	Portugal	Europe	2020	Louro, M., Bexiga, R., da Fonseca, I.P. and Gomes, J., 2024. Detection and molecular characterization of Cryptosporidium spp. in dairy calves in Lisbon and Tagus Valley, Portugal. Veterinary Parasitology: Regional Studies and Reports, 47, p.100964.	38199683	2024
C. parvum	IIa	IIaA14G2R1	No				No		Sanger	OQ818276		Cattle: dairy calf	Livestock	Portugal	Europe	2020	Louro, M., Bexiga, R., da Fonseca, I.P. and Gomes, J., 2024. Detection and molecular characterization of Cryptosporidium spp. in dairy calves in Lisbon and Tagus Valley, Portugal. Veterinary Parasitology: Regional Studies and Reports, 47, p.100964.	38199683	2024
C. parvum	IIa	IIaA15G2R1	No				No		Sanger	OR590769-OR590782		Cattle: cows (pre- and post-partum), calves	Livestock	Scotland	Europe	2020-2023	Bartley, P.M., Standar, J.H. and Katzer, F., 2023. Genetic characterisation of Cryptosporidium parvum in dairy cattle and calves during the early stages of a calving season. Current Research in Parasitology & Vector-Borne Diseases, 5, p.100160.	38116366	2023	Samples collected pre- and post-partum during calving season. IIaA19G2R1 used to be the predominant subtype but has been replaced by IIaA15G2R1.
C. parvum	IIa	IIaA15R1	No				No		Sanger	OR590769-OR590783		Cattle: cows (pre- and post-partum)	Livestock	Scotland	Europe	2020-2023	Bartley, P.M., Standar, J.H. and Katzer, F., 2023. Genetic characterisation of Cryptosporidium parvum in dairy cattle and calves during the early stages of a calving season. Current Research in Parasitology & Vector-Borne Diseases, 5, p.100160.	38116366	2023
C. parvum	IIa	IIaA14G2R1	No				No		Sanger	OR590769-OR590784		Cattle: cow (post-partum)	Livestock	Scotland	Europe	2020-2023	Bartley, P.M., Standar, J.H. and Katzer, F., 2023. Genetic characterisation of Cryptosporidium parvum in dairy cattle and calves during the early stages of a calving season. Current Research in Parasitology & Vector-Borne Diseases, 5, p.100160.	38116366	2023
C. parvum	IId	IIdA17G1	No				No		Sanger	OR474477-OR474482		Cattle: adult cattle, calves	Livestock	China	Western Pacific	2021-2022	Zhao, L., Wang, M., Wang, L., Wang, Y., Zhang, S., Zhang, Z., Chai, H., Fan, W., Yi, C., Ding, Y. and Wang, J., 2023. Prevalence and molecular characterization of Cryptosporidium spp. in dairy and beef cattle in Shanxi, China. Parasitology Research, 123(1), p.8.	38052995	2023	Mixed infection in one of the samples with C. andersoni
C. parvum	IId	IIdA19G1	No				No		Sanger			Sheep: pre-weaned lambs	Livestock	China	Western Pacific	2021-2022	Wang, Z., Peng, X., Bo, X., Zhang, B., Zhang, Y., Yu, F., Zhao, A., Zhang, Z. and Qi, M., 2023. Molecular evaluation of Cryptosporidium spp. in sheep in southern Xinjiang, China. Parasitology Research, 122(12), pp.2989-2997.	37792051	2023	Accession numbers provided are SSU not gp60.
C. parvum	IId	IIdA15G1	No				No		Sanger			Sheep	Livestock	China	Western Pacific	2021-2022	Wang, Z., Peng, X., Bo, X., Zhang, B., Zhang, Y., Yu, F., Zhao, A., Zhang, Z. and Qi, M., 2023. Molecular evaluation of Cryptosporidium spp. in sheep in southern Xinjiang, China. Parasitology Research, 122(12), pp.2989-2997.	37792051	2023	Single case. Accession numbers provided are SSU not gp60
C. parvum	IId	IIdA20G1	No				No		Sanger	OQ466317		Goat: kids, Sheep: lambs	Livestock	Israel	Europe	2017-2020	Tako, S., Fleiderovitz, L., Markovich, M.P., Mazuz, M.L., Behar, A. and Yasur-Landau, D., 2023. Cryptosporidium parvum gp60 subtypes in diarrheic lambs and goat kids from Israel. Parasitology Research, 122(9), pp.2237-2241.	37462744	2023	C.parvum IId co infection with C. xiaoi in one of the cases. Subtype is not specified
C. parvum	IIa	IIaA15G2R1	No				No		Sanger	OQ466316		Sheep: lambs	Livestock	Israel	Europe	2017-2020	Tako, S., Fleiderovitz, L., Markovich, M.P., Mazuz, M.L., Behar, A. and Yasur-Landau, D., 2023. Cryptosporidium parvum gp60 subtypes in diarrheic lambs and goat kids from Israel. Parasitology Research, 122(9), pp.2237-2241.	37462744	2023
C. parvum	IIa	IIaA17G2R1	No				No		Sanger	OQ466321		Goat: kids, Sheep: lambs	Livestock	Israel	Europe	2017-2020	Tako, S., Fleiderovitz, L., Markovich, M.P., Mazuz, M.L., Behar, A. and Yasur-Landau, D., 2023. Cryptosporidium parvum gp60 subtypes in diarrheic lambs and goat kids from Israel. Parasitology Research, 122(9), pp.2237-2241.	37462744	2023
C. parvum	IIa	IIaA21G1R1	No				No		Sanger	OQ466325		Sheep: lambs	Livestock	Israel	Europe	2017-2020	Tako, S., Fleiderovitz, L., Markovich, M.P., Mazuz, M.L., Behar, A. and Yasur-Landau, D., 2023. Cryptosporidium parvum gp60 subtypes in diarrheic lambs and goat kids from Israel. Parasitology Research, 122(9), pp.2237-2241.	37462744	2023
C. parvum	IId	IIdA22G1	No				No		Sanger	OQ466324		Sheep: lambs	Livestock	Israel	Europe	2017-2020	Tako, S., Fleiderovitz, L., Markovich, M.P., Mazuz, M.L., Behar, A. and Yasur-Landau, D., 2023. Cryptosporidium parvum gp60 subtypes in diarrheic lambs and goat kids from Israel. Parasitology Research, 122(9), pp.2237-2241.	37462744	2023	C.parvum IId co infection with C. xiaoi in one of the cases. Subtype is not specified
C. parvum	IIa	IIaA15G1R1	No				No		Sanger	OQ466318		Sheep: lambs	Livestock	Israel	Europe	2017-2020	Tako, S., Fleiderovitz, L., Markovich, M.P., Mazuz, M.L., Behar, A. and Yasur-Landau, D., 2023. Cryptosporidium parvum gp60 subtypes in diarrheic lambs and goat kids from Israel. Parasitology Research, 122(9), pp.2237-2241.	37462744	2023
C. parvum	IIa	IIaA17G1R1	No				No		Sanger	OQ466318		Goat: kids, Sheep: lambs	Livestock	Israel	Europe	2017-2020	Tako, S., Fleiderovitz, L., Markovich, M.P., Mazuz, M.L., Behar, A. and Yasur-Landau, D., 2023. Cryptosporidium parvum gp60 subtypes in diarrheic lambs and goat kids from Israel. Parasitology Research, 122(9), pp.2237-2241.	37462744	2023
C. parvum	IIa	IIaA15G1	No				No		Sanger	OQ466322		Goat: kids	Livestock	Israel	Europe	2017-2020	Tako, S., Fleiderovitz, L., Markovich, M.P., Mazuz, M.L., Behar, A. and Yasur-Landau, D., 2023. Cryptosporidium parvum gp60 subtypes in diarrheic lambs and goat kids from Israel. Parasitology Research, 122(9), pp.2237-2241.	37462744	2023
C. parvum	IIa	IIaA16G1R1	No				No		Sanger	OQ466323		Goat: kids	Livestock	Israel	Europe	2017-2020	Tako, S., Fleiderovitz, L., Markovich, M.P., Mazuz, M.L., Behar, A. and Yasur-Landau, D., 2023. Cryptosporidium parvum gp60 subtypes in diarrheic lambs and goat kids from Israel. Parasitology Research, 122(9), pp.2237-2241.	37462744	2023
C. parvum	IIa	IIaA16G2R1	No				No		Sanger	OQ466318		Sheep: lambs	Livestock	Israel	Europe	2017-2020	Tako, S., Fleiderovitz, L., Markovich, M.P., Mazuz, M.L., Behar, A. and Yasur-Landau, D., 2023. Cryptosporidium parvum gp60 subtypes in diarrheic lambs and goat kids from Israel. Parasitology Research, 122(9), pp.2237-2241.	37462744	2023
C. parvum	IIa	IIaA19G2R1	No				No		Sanger	OQ466315		Sheep: lambs	Livestock	Israel	Europe	2017-2020	Tako, S., Fleiderovitz, L., Markovich, M.P., Mazuz, M.L., Behar, A. and Yasur-Landau, D., 2023. Cryptosporidium parvum gp60 subtypes in diarrheic lambs and goat kids from Israel. Parasitology Research, 122(9), pp.2237-2241.	37462744	2023
C. parvum	IIa	IIaA18G3R1	No				Yes	Epizootic outbreak. Severe diarhea in six goat farms observed amongst goat kids between 2021-2023.	Sanger	OQ938614		Goat: kids	Livestock	Republic of Korea	Western Pacific	2021-2023	Kim, A.Y., Alkathiri, B., Lee, S., Min, K.D., Kim, S., Lee, S.M., Lee, W.K., Kwak, D. and Lee, S.H., 2023. Outbreak of severe diarrhea due to zoonotic Cryptosporidium parvum and C. xiaoi in goat kids in Chungcheongbuk-do, Korea. Parasitology Research, 122(9), pp.2045-2054.	37347287	2023
C. parvum	IId	IIdA15G1	No				Yes	Epizootic outbreak. Severe diarhea in six goat farms observed amongst goat kids between 2021-2023.	Sanger	OQ938624		Goat: kids	Livestock	Republic of Korea	Western Pacific	2021-2023	Kim, A.Y., Alkathiri, B., Lee, S., Min, K.D., Kim, S., Lee, S.M., Lee, W.K., Kwak, D. and Lee, S.H., 2023. Outbreak of severe diarrhea due to zoonotic Cryptosporidium parvum and C. xiaoi in goat kids in Chungcheongbuk-do, Korea. Parasitology Research, 122(9), pp.2045-2054.	37347287	2023
C. parvum	IId	IIdA16G1	No				Yes	Epizootic outbreak. Severe diarhea in six goat farms observed amongst goat kids between 2021-2023.	Sanger	OQ938639		Goat: kids	Livestock	Republic of Korea	Western Pacific	2021-2023	Kim, A.Y., Alkathiri, B., Lee, S., Min, K.D., Kim, S., Lee, S.M., Lee, W.K., Kwak, D. and Lee, S.H., 2023. Outbreak of severe diarrhea due to zoonotic Cryptosporidium parvum and C. xiaoi in goat kids in Chungcheongbuk-do, Korea. Parasitology Research, 122(9), pp.2045-2054.	37347287	2023
C. hominis	Ib	IbA10G2	No				No		Sanger			Humans	Human	Scotland	Europe	2018-2022	Bacchetti, R., Connelly, L., Browning, L. and Alexander, C.L., 2023. Changing molecular profiles of human cryptosporidiosis cases in Scotland as a result of the coronavirus disease, COVID-19 pandemic. British Journal of Biomedical Science, 80, p.11462.	37701073	2023
C. hominis	Ie	IeA11G3T3	No				No		Sanger			Humans	Human	Scotland	Europe	2018-2022	Bacchetti, R., Connelly, L., Browning, L. and Alexander, C.L., 2023. Changing molecular profiles of human cryptosporidiosis cases in Scotland as a result of the coronavirus disease, COVID-19 pandemic. British Journal of Biomedical Science, 80, p.11462.	37701073	2023
C. hominis	Ib	IbA12G3	No				No		Sanger			Humans	Human	Scotland	Europe	2018-2022	Bacchetti, R., Connelly, L., Browning, L. and Alexander, C.L., 2023. Changing molecular profiles of human cryptosporidiosis cases in Scotland as a result of the coronavirus disease, COVID-19 pandemic. British Journal of Biomedical Science, 80, p.11462.	37701073	2023
C. hominis	Ia	IaA24R2	No				No		Sanger			Humans	Human	Scotland	Europe	2018-2022	Bacchetti, R., Connelly, L., Browning, L. and Alexander, C.L., 2023. Changing molecular profiles of human cryptosporidiosis cases in Scotland as a result of the coronavirus disease, COVID-19 pandemic. British Journal of Biomedical Science, 80, p.11462.	37701073	2023
C. hominis	Id	IdA16	No				No		Sanger			Humans	Human	Scotland	Europe	2018-2022	Bacchetti, R., Connelly, L., Browning, L. and Alexander, C.L., 2023. Changing molecular profiles of human cryptosporidiosis cases in Scotland as a result of the coronavirus disease, COVID-19 pandemic. British Journal of Biomedical Science, 80, p.11462.	37701073	2023
C. hominis	Ib	IbA9G3	No				No		Sanger			Humans	Human	Scotland	Europe	2018-2022	Bacchetti, R., Connelly, L., Browning, L. and Alexander, C.L., 2023. Changing molecular profiles of human cryptosporidiosis cases in Scotland as a result of the coronavirus disease, COVID-19 pandemic. British Journal of Biomedical Science, 80, p.11462.	37701073	2023
C. parvum	IIa	IIaA16G2R1	No				No		Sanger			Humans	Human	Scotland	Europe	2018-2022	Bacchetti, R., Connelly, L., Browning, L. and Alexander, C.L., 2023. Changing molecular profiles of human cryptosporidiosis cases in Scotland as a result of the coronavirus disease, COVID-19 pandemic. British Journal of Biomedical Science, 80, p.11462.	37701073	2023
C. parvum	IIa	IIaA17G1R1	No				No		Sanger			Humans	Human	Scotland	Europe	2018-2022	Bacchetti, R., Connelly, L., Browning, L. and Alexander, C.L., 2023. Changing molecular profiles of human cryptosporidiosis cases in Scotland as a result of the coronavirus disease, COVID-19 pandemic. British Journal of Biomedical Science, 80, p.11462.	37701073	2023
C. parvum	IIa	IIaA15G2R1	No				No		Sanger			Humans	Human	Scotland	Europe	2018-2022	Bacchetti, R., Connelly, L., Browning, L. and Alexander, C.L., 2023. Changing molecular profiles of human cryptosporidiosis cases in Scotland as a result of the coronavirus disease, COVID-19 pandemic. British Journal of Biomedical Science, 80, p.11462.	37701073	2023
C. parvum	IId	IIdA24G1	No				No		Sanger			Humans	Human	Scotland	Europe	2018-2022	Bacchetti, R., Connelly, L., Browning, L. and Alexander, C.L., 2023. Changing molecular profiles of human cryptosporidiosis cases in Scotland as a result of the coronavirus disease, COVID-19 pandemic. British Journal of Biomedical Science, 80, p.11462.	37701073	2023
C. parvum	IIa	IIaA18G2R1	No				No		Sanger			Humans	Human	Scotland	Europe	2018-2022	Bacchetti, R., Connelly, L., Browning, L. and Alexander, C.L., 2023. Changing molecular profiles of human cryptosporidiosis cases in Scotland as a result of the coronavirus disease, COVID-19 pandemic. British Journal of Biomedical Science, 80, p.11462.	37701073	2023
C. parvum	IIc	IIcA5G3	No				No		Sanger			Humans	Human	Scotland	Europe	2018-2022	Bacchetti, R., Connelly, L., Browning, L. and Alexander, C.L., 2023. Changing molecular profiles of human cryptosporidiosis cases in Scotland as a result of the coronavirus disease, COVID-19 pandemic. British Journal of Biomedical Science, 80, p.11462.	37701073	2023
C. parvum	IIa	IIaA13G1R2	No				No		Sanger			Humans	Human	Scotland	Europe	2018-2022	Bacchetti, R., Connelly, L., Browning, L. and Alexander, C.L., 2023. Changing molecular profiles of human cryptosporidiosis cases in Scotland as a result of the coronavirus disease, COVID-19 pandemic. British Journal of Biomedical Science, 80, p.11462.	37701073	2023
C. parvum	IId	IIdA17G1	No				No		Sanger			Humans	Human	Scotland	Europe	2018-2022	Bacchetti, R., Connelly, L., Browning, L. and Alexander, C.L., 2023. Changing molecular profiles of human cryptosporidiosis cases in Scotland as a result of the coronavirus disease, COVID-19 pandemic. British Journal of Biomedical Science, 80, p.11462.	37701073	2023
C. parvum	IIa	IIaA21G4R1	No				No		Sanger			Humans	Human	Scotland	Europe	2018-2022	Bacchetti, R., Connelly, L., Browning, L. and Alexander, C.L., 2023. Changing molecular profiles of human cryptosporidiosis cases in Scotland as a result of the coronavirus disease, COVID-19 pandemic. British Journal of Biomedical Science, 80, p.11462.	37701073	2023
C. parvum	IId	IIdA22G1	No				No		Sanger			Humans	Human	Scotland	Europe	2018-2022	Bacchetti, R., Connelly, L., Browning, L. and Alexander, C.L., 2023. Changing molecular profiles of human cryptosporidiosis cases in Scotland as a result of the coronavirus disease, COVID-19 pandemic. British Journal of Biomedical Science, 80, p.11462.	37701073	2023
C. parvum	IIa	IIaA19G1R1	No				No		Sanger			Humans	Human	Scotland	Europe	2018-2022	Bacchetti, R., Connelly, L., Browning, L. and Alexander, C.L., 2023. Changing molecular profiles of human cryptosporidiosis cases in Scotland as a result of the coronavirus disease, COVID-19 pandemic. British Journal of Biomedical Science, 80, p.11462.	37701073	2023
C. parvum	IIa	IIaA15G1R2	No				No		Sanger			Humans	Human	Scotland	Europe	2018-2022	Bacchetti, R., Connelly, L., Browning, L. and Alexander, C.L., 2023. Changing molecular profiles of human cryptosporidiosis cases in Scotland as a result of the coronavirus disease, COVID-19 pandemic. British Journal of Biomedical Science, 80, p.11462.	37701073	2023
C. parvum	IIa	IIaA16G3R1	No				No		Sanger			Humans	Human	Scotland	Europe	2018-2022	Bacchetti, R., Connelly, L., Browning, L. and Alexander, C.L., 2023. Changing molecular profiles of human cryptosporidiosis cases in Scotland as a result of the coronavirus disease, COVID-19 pandemic. British Journal of Biomedical Science, 80, p.11462.	37701073	2023
C. parvum	IId	IIdA19G1	No				No		Sanger			Humans	Human	Scotland	Europe	2018-2022	Bacchetti, R., Connelly, L., Browning, L. and Alexander, C.L., 2023. Changing molecular profiles of human cryptosporidiosis cases in Scotland as a result of the coronavirus disease, COVID-19 pandemic. British Journal of Biomedical Science, 80, p.11462.	37701073	2023
C. parvum	IId	IIdA19G1	No				No		Sanger	OQ029566-OQ029580		Cattle: adult cattle, calves	Livestock	China	Western Pacific	2021	Zhao, L., Chai, H.L., Wang, M.Y., Zhang, Z.S., Han, W.X., Yang, B., Wang, Y., Zhang, S., Zhao, W.H., Ma, Y.M. and Zhan, Y.J., 2023. Prevalence and molecular characterization of Cryptosporidium spp. in dairy cattle in Central Inner Mongolia, Northern China. BMC Veterinary Research, 19(1), p.134.	37626358	2023	Mixed infections with ryanae, andersoni and bovis, identified in all age groups except adult cattle. Infection with C. parvum alone occurred only in preweaned calves.
C. hominis	Ii	IiA17	No				No		Sanger	OQ032498		NHPs: crab-eating macaques, rhesus macaques	NHP	China	Western Pacific	2022	Zhang, Y.Y., Zou, Y., Li, Y.Q., Ma, P.P., Liu, Z.L., Wang, S. and Sun, X.L., 2023. Subtyping of Nonhuman Primate-Adapted Cryptosporidium hominis in Macaca Fascicularis and Macaca mulatta in Yunnan Province, Southwestern China. Vector-Borne and Zoonotic Diseases, 23(7), pp.364-370.	37326984	2023
C. hominis	Ib	IbA9	No				No		Sanger	OQ032499		NHPs: rhesus macaque	NHP	China	Western Pacific	2022	Zhang, Y.Y., Zou, Y., Li, Y.Q., Ma, P.P., Liu, Z.L., Wang, S. and Sun, X.L., 2023. Subtyping of Nonhuman Primate-Adapted Cryptosporidium hominis in Macaca Fascicularis and Macaca mulatta in Yunnan Province, Southwestern China. Vector-Borne and Zoonotic Diseases, 23(7), pp.364-370.	37326984	2023	Provided acession number seems to have two extra TCGs unaccounted for. Sequence also seems to be incomplete.
C. hominis	In	InA23	Yes		TCA		No		Sanger	OQ032496, OQ243227		NHPs: crab-eating macaques, rhesus macaques	NHP	China	Western Pacific	2022	Zhang, Y.Y., Zou, Y., Li, Y.Q., Ma, P.P., Liu, Z.L., Wang, S. and Sun, X.L., 2023. Subtyping of Nonhuman Primate-Adapted Cryptosporidium hominis in Macaca Fascicularis and Macaca mulatta in Yunnan Province, Southwestern China. Vector-Borne and Zoonotic Diseases, 23(7), pp.364-370.	37326984	2023	Host inconsistencies. According to the paper, only a single sample had this subtype and they mention later in the discusiion that the In family has been identified in the rhesus macaque in the study. However, their genbank accession says all the In subtypes are from the crab eating macaques.
C. hominis	In	InA24	Yes		TCA		No		Sanger	OQ032497, OQ243228		NHPs: crab-eating macaques, rhesus macaques	NHP	China	Western Pacific	2022	Zhang, Y.Y., Zou, Y., Li, Y.Q., Ma, P.P., Liu, Z.L., Wang, S. and Sun, X.L., 2023. Subtyping of Nonhuman Primate-Adapted Cryptosporidium hominis in Macaca Fascicularis and Macaca mulatta in Yunnan Province, Southwestern China. Vector-Borne and Zoonotic Diseases, 23(7), pp.364-370.	37326984	2023
C. hominis	In	InA25	Yes		TCA		No		Sanger	OQ032494, OQ243225		NHPs: crab-eating macaques, rhesus macaques	NHP	China	Western Pacific	2022	Zhang, Y.Y., Zou, Y., Li, Y.Q., Ma, P.P., Liu, Z.L., Wang, S. and Sun, X.L., 2023. Subtyping of Nonhuman Primate-Adapted Cryptosporidium hominis in Macaca Fascicularis and Macaca mulatta in Yunnan Province, Southwestern China. Vector-Borne and Zoonotic Diseases, 23(7), pp.364-370.	37326984	2023
C. hominis	In	InA26	No				No		Sanger	OQ032495, OQ243226		NHPs: crab-eating macaques, rhesus macaques	NHP	China	Western Pacific	2022	Zhang, Y.Y., Zou, Y., Li, Y.Q., Ma, P.P., Liu, Z.L., Wang, S. and Sun, X.L., 2023. Subtyping of Nonhuman Primate-Adapted Cryptosporidium hominis in Macaca Fascicularis and Macaca mulatta in Yunnan Province, Southwestern China. Vector-Borne and Zoonotic Diseases, 23(7), pp.364-370.	37326984	2023
C. parvum	IIa	IIaA15G2R1	No				No		Sanger	OQ942873		Humans	Human	Finland	Europe	2019	Enbom, T., Suominen, K., Laitinen, S., Ollgren, J., Autio, T. and Rimhanen-Finne, R., 2023. Cryptosporidium parvum: an emerging occupational zoonosis in Finland. Acta Veterinaria Scandinavica, 65(1), p.25.	37349848	2023	Zoonotic, cattle contact. Most common in 2019
C. parvum	IIa	IIaA13G2R1	No				No		Sanger	OQ942872		Humans	Human	Finland	Europe	2019	Enbom, T., Suominen, K., Laitinen, S., Ollgren, J., Autio, T. and Rimhanen-Finne, R., 2023. Cryptosporidium parvum: an emerging occupational zoonosis in Finland. Acta Veterinaria Scandinavica, 65(1), p.25.	37349848	2023	Zoonotic, cattle contact. Second most common.
C. parvum	IIa	IIaA13G2R2	No				No		Sanger	OQ942865		Humans	Human	Finland	Europe	2019	Enbom, T., Suominen, K., Laitinen, S., Ollgren, J., Autio, T. and Rimhanen-Finne, R., 2023. Cryptosporidium parvum: an emerging occupational zoonosis in Finland. Acta Veterinaria Scandinavica, 65(1), p.25.	37349848	2023	Anthroponotic, zoonotic,foodborne, waterborne cases. Not specified particularly for each of the other subtype apart from the ones from cattle contact
C. parvum	IIa	IIaA14G1R1	No				No		Sanger	OQ942864		Humans	Human	Finland	Europe	2019	Enbom, T., Suominen, K., Laitinen, S., Ollgren, J., Autio, T. and Rimhanen-Finne, R., 2023. Cryptosporidium parvum: an emerging occupational zoonosis in Finland. Acta Veterinaria Scandinavica, 65(1), p.25.	37349848	2023	Anthroponotic, zoonotic,foodborne, waterborne cases. Not specified particularly for each of the other subtype apart from the ones from cattle contact
C. parvum	IIa	IIaA14G1R1r1	No				No		Sanger	OQ942870		Humans	Human	Finland	Europe	2019	Enbom, T., Suominen, K., Laitinen, S., Ollgren, J., Autio, T. and Rimhanen-Finne, R., 2023. Cryptosporidium parvum: an emerging occupational zoonosis in Finland. Acta Veterinaria Scandinavica, 65(1), p.25.	37349848	2023	Anthroponotic, zoonotic,foodborne, waterborne cases. Not specified particularly for each of the other subtype apart from the ones from cattle contact
C. parvum	IIa	IIaA15G1R1	No				No		Sanger	OQ942874		Humans	Human	Finland	Europe	2019	Enbom, T., Suominen, K., Laitinen, S., Ollgren, J., Autio, T. and Rimhanen-Finne, R., 2023. Cryptosporidium parvum: an emerging occupational zoonosis in Finland. Acta Veterinaria Scandinavica, 65(1), p.25.	37349848	2023	Zoonotic, cattle contact
C. parvum	IIa	IIaA17G1R1	No				No		Sanger	OQ942876		Humans	Human	Finland	Europe	2019	Enbom, T., Suominen, K., Laitinen, S., Ollgren, J., Autio, T. and Rimhanen-Finne, R., 2023. Cryptosporidium parvum: an emerging occupational zoonosis in Finland. Acta Veterinaria Scandinavica, 65(1), p.25.	37349848	2023	Zoonotic, cattle contact
C. parvum	IIa	IIaA18G1R1	No				No		Sanger	OQ942869		Humans	Human	Finland	Europe	2019	Enbom, T., Suominen, K., Laitinen, S., Ollgren, J., Autio, T. and Rimhanen-Finne, R., 2023. Cryptosporidium parvum: an emerging occupational zoonosis in Finland. Acta Veterinaria Scandinavica, 65(1), p.25.	37349848	2023	Zoonotic, cattle contact
C. parvum	IIa	IIaA22G1R1	No				No		Sanger	OQ942875		Humans	Human	Finland	Europe	2019	Enbom, T., Suominen, K., Laitinen, S., Ollgren, J., Autio, T. and Rimhanen-Finne, R., 2023. Cryptosporidium parvum: an emerging occupational zoonosis in Finland. Acta Veterinaria Scandinavica, 65(1), p.25.	37349848	2023	Anthroponotic, zoonotic,foodborne, waterborne cases. Not specified particularly for each of the other subtype apart from the ones from cattle contact
C. parvum	IId	IIdA20G1	No				No		Sanger	OQ942871		Humans	Human	Finland	Europe	2019	Enbom, T., Suominen, K., Laitinen, S., Ollgren, J., Autio, T. and Rimhanen-Finne, R., 2023. Cryptosporidium parvum: an emerging occupational zoonosis in Finland. Acta Veterinaria Scandinavica, 65(1), p.25.	37349848	2023	Anthroponotic, zoonotic,foodborne, waterborne cases. Not specified particularly for each of the other subtype apart from the ones from cattle contact
C. parvum	IId	IIdA21G1	No				No		Sanger	OQ942866		Humans	Human	Finland	Europe	2019	Enbom, T., Suominen, K., Laitinen, S., Ollgren, J., Autio, T. and Rimhanen-Finne, R., 2023. Cryptosporidium parvum: an emerging occupational zoonosis in Finland. Acta Veterinaria Scandinavica, 65(1), p.25.	37349848	2023	Anthroponotic, zoonotic,foodborne, waterborne cases. Not specified particularly for each of the other subtype apart from the ones from cattle contact
C. parvum	IId	IIdA22G1	No				No		Sanger	OQ942868		Humans	Human	Finland	Europe	2019	Enbom, T., Suominen, K., Laitinen, S., Ollgren, J., Autio, T. and Rimhanen-Finne, R., 2023. Cryptosporidium parvum: an emerging occupational zoonosis in Finland. Acta Veterinaria Scandinavica, 65(1), p.25.	37349848	2023	Anthroponotic, zoonotic,foodborne, waterborne cases. Not specified particularly for each of the other subtype apart from the ones from cattle contact
C. parvum	IId	IIdA24G1	No				No		Sanger	OQ942867		Humans	Human	Finland	Europe	2019	Enbom, T., Suominen, K., Laitinen, S., Ollgren, J., Autio, T. and Rimhanen-Finne, R., 2023. Cryptosporidium parvum: an emerging occupational zoonosis in Finland. Acta Veterinaria Scandinavica, 65(1), p.25.	37349848	2023	Anthroponotic, zoonotic,foodborne, waterborne cases. Not specified particularly for each of the other subtype apart from the ones from cattle contact
C. parvum	IIa	IIaA15G2R1	No				No		Sanger	OP978513 – OP978529, OP978531 – OP978547, OP978553, OP978555, OP978557 – OP978562, OP978565, OP978567 – OP978570, OP978575-OP978579, OP978581, OP978592 – OP978599, OP978605 – OP978610, OP978614 – OP978626, OP978627 – OP978635, OP978640 – OP978650		Cattle: neonatal calves, post-partum cattle	Livestock	Belgium, France, Netherlands	Europe, Europe, Europe	2020-2021	Hoque, S., Pinto, P., Ribeiro, C.A., Canniere, E., Daandels, Y., Dellevoet, M., Bourgeois, A., Hammouma, O., Hunter, P., Gentekaki, E. and Kváč, M., 2023. Follow-up investigation into Cryptosporidium prevalence and transmission in Western European dairy farms. Veterinary Parasitology, 318, p.109920.	37030025	2023	Only subtype found across multiple farms in all three countries sampled. Follow up study to Pinto et al, 2021 (37030025)with study done a year later.
C. parvum	IIa	IIaA17G1R1	No				No		Sanger	OP978651 – OP978657		Cattle: neonatal calves, post-partum cattle	Livestock	Belgium, Netherlands	Europe, Europe	2020-2021	Hoque, S., Pinto, P., Ribeiro, C.A., Canniere, E., Daandels, Y., Dellevoet, M., Bourgeois, A., Hammouma, O., Hunter, P., Gentekaki, E. and Kváč, M., 2023. Follow-up investigation into Cryptosporidium prevalence and transmission in Western European dairy farms. Veterinary Parasitology, 318, p.109920.	37030025	2023
C. parvum	IIa	IIaA14G1R1	No				No		Sanger	OP978548, OP978550–OP978551, OP978600–OP978604		Cattle: neonatal calves, post-partum cattle	Livestock	Belgium, Netherlands	Europe, Europe	2020-2021	Hoque, S., Pinto, P., Ribeiro, C.A., Canniere, E., Daandels, Y., Dellevoet, M., Bourgeois, A., Hammouma, O., Hunter, P., Gentekaki, E. and Kváč, M., 2023. Follow-up investigation into Cryptosporidium prevalence and transmission in Western European dairy farms. Veterinary Parasitology, 318, p.109920.	37030025	2023
C. parvum	IIa	IIaA13G2R1	No				No		Sanger	OP978549, OP978552, OP978611–OP978613		Cattle: neonatal calves, post-partum cattle	Livestock	Belgium, Netherlands	Europe, Europe	2020-2021	Hoque, S., Pinto, P., Ribeiro, C.A., Canniere, E., Daandels, Y., Dellevoet, M., Bourgeois, A., Hammouma, O., Hunter, P., Gentekaki, E. and Kváč, M., 2023. Follow-up investigation into Cryptosporidium prevalence and transmission in Western European dairy farms. Veterinary Parasitology, 318, p.109920.	37030025	2023
C. parvum	IId	IIdA14G2R1	Yes	IIdA14G2	TCA/TCG	ACATCG (N.B. It is not convention to assign R repeats to the C.parvum Iid family (Robinson et al., 2025).	No		Sanger	OP978554		Cattle: neonatal calves, post-partum cattle	Livestock	Belgium	Europe	2020-2021	Hoque, S., Pinto, P., Ribeiro, C.A., Canniere, E., Daandels, Y., Dellevoet, M., Bourgeois, A., Hammouma, O., Hunter, P., Gentekaki, E. and Kváč, M., 2023. Follow-up investigation into Cryptosporidium prevalence and transmission in Western European dairy farms. Veterinary Parasitology, 318, p.109920.	37030025	2023	Sequence does not conform to naming convention by Robinson et al., 2025. The IId family should have no R repeats listed in their subtype.
C. parvum	IIa	IIaA16G2R1	No				No		Sanger	OP978563–OP978564, OP978566, OP978571–OP978574, OP978582–OP978591		Cattle: neonatal calves, post-partum cattle	Livestock	France	Europe	2020-2021	Hoque, S., Pinto, P., Ribeiro, C.A., Canniere, E., Daandels, Y., Dellevoet, M., Bourgeois, A., Hammouma, O., Hunter, P., Gentekaki, E. and Kváč, M., 2023. Follow-up investigation into Cryptosporidium prevalence and transmission in Western European dairy farms. Veterinary Parasitology, 318, p.109920.	37030025	2023
C. parvum	IIa	IIaA16G1R1	No				No		Sanger	OP978580		Cattle: neonatal calves, post-partum cattle	Livestock	France	Europe	2020-2021	Hoque, S., Pinto, P., Ribeiro, C.A., Canniere, E., Daandels, Y., Dellevoet, M., Bourgeois, A., Hammouma, O., Hunter, P., Gentekaki, E. and Kváč, M., 2023. Follow-up investigation into Cryptosporidium prevalence and transmission in Western European dairy farms. Veterinary Parasitology, 318, p.109920.	37030025	2023
C. parvum	IIa	IIaA17G2R1	No				No		Sanger	OP978636 - OP978639		Cattle: neonatal calves, post-partum cattle	Livestock	Netherlands	Europe	2020-2021	Hoque, S., Pinto, P., Ribeiro, C.A., Canniere, E., Daandels, Y., Dellevoet, M., Bourgeois, A., Hammouma, O., Hunter, P., Gentekaki, E. and Kváč, M., 2023. Follow-up investigation into Cryptosporidium prevalence and transmission in Western European dairy farms. Veterinary Parasitology, 318, p.109920.	37030025	2023
C. parvum	IIa	IIaA15G1R1	No				No		Sanger	OP978556		Cattle: neonatal calves, post-partum cattle	Livestock	Belgium	Europe	2020-2021	Hoque, S., Pinto, P., Ribeiro, C.A., Canniere, E., Daandels, Y., Dellevoet, M., Bourgeois, A., Hammouma, O., Hunter, P., Gentekaki, E. and Kváč, M., 2023. Follow-up investigation into Cryptosporidium prevalence and transmission in Western European dairy farms. Veterinary Parasitology, 318, p.109920.	37030025	2023
C. hominis	Ib	IbA10G2*	No				Yes	Waterborne outbreaks from swimming pools (2010, 2013, 2017), also anthroponotic outbreak in childcare centre (2017) and unknown causes (2010, 2013)	TIDE			Humans	Human	New Zealand	Western Pacific	2010-2021	Garcia-R, J.C. and Hayman, D.T., 2023. A review and analysis of cryptosporidiosis outbreaks in New Zealand. Parasitology, 150(7), pp.606-611.	36938817	2023
C. hominis	Ig	IgA17*	No				Yes	waterborne swimming pool outbreak (2013), unknown cause (2013)	TIDE			Humans	Human	New Zealand	Western Pacific	2010-2021	Garcia-R, J.C. and Hayman, D.T., 2023. A review and analysis of cryptosporidiosis outbreaks in New Zealand. Parasitology, 150(7), pp.606-611.	36938817	2023
C. parvum	IIa	IIaA18G3R1*	No				Yes	Foodborne outbreaks from raw milk (2015, 2021)	TIDE			Humans	Human	New Zealand	Western Pacific	2010-2021	Garcia-R, J.C. and Hayman, D.T., 2023. A review and analysis of cryptosporidiosis outbreaks in New Zealand. Parasitology, 150(7), pp.606-611.	36938817	2023
C. hominis	Ig	IgA20	No				Yes	Anthroponotic outbreak in childcare centre (2017)	TIDE			Humans	Human	New Zealand	Western Pacific	2010-2021	Garcia-R, J.C. and Hayman, D.T., 2023. A review and analysis of cryptosporidiosis outbreaks in New Zealand. Parasitology, 150(7), pp.606-611.	36938817	2023
C. parvum	IId	IIdA24G1	No				Yes	waterborne swimming pool outbreak (2017)	TIDE			Humans	Human	New Zealand	Western Pacific	2010-2021	Garcia-R, J.C. and Hayman, D.T., 2023. A review and analysis of cryptosporidiosis outbreaks in New Zealand. Parasitology, 150(7), pp.606-611.	36938817	2023
C. parvum	IIa	IIaA19G4R1*	No				Yes	Foodborne outbreaks from raw milk (2021)	TIDE			Humans	Human	New Zealand	Western Pacific	2010-2021	Garcia-R, J.C. and Hayman, D.T., 2023. A review and analysis of cryptosporidiosis outbreaks in New Zealand. Parasitology, 150(7), pp.606-611.	36938817	2023
C. hominis	Ig	IgA20	No				No		Sanger	KY123935		Humans	Human	New Zealand	Western Pacific	2016	Hayman, D.T., Garcia-Ramirez, J.C., Pita, A., Velathanthiri, N., Knox, M.A., Ogbuigwe, P., Baker, M.G., Rostami, K., Deroles-Main, J. and Gilpin, B.J., 2023. Diagnosis of protozoa diarrhoea in Campylobacter patients increases markedly with molecular techniques. PLOS global public health, 3(5), p.e0001527.	37252910	2023	Provided acessions have been prevously published in a different study by the same authors. Complete subtype not provided in literature, so sequence was used to fill it in.
C. hominis	Ib	IbA10G2	No				No		Sanger	KY123940		Humans	Human	New Zealand	Western Pacific	2016	Hayman, D.T., Garcia-Ramirez, J.C., Pita, A., Velathanthiri, N., Knox, M.A., Ogbuigwe, P., Baker, M.G., Rostami, K., Deroles-Main, J. and Gilpin, B.J., 2023. Diagnosis of protozoa diarrhoea in Campylobacter patients increases markedly with molecular techniques. PLOS global public health, 3(5), p.e0001527.	37252910	2023	Provided acessions have been prevously published in a different study by the same authors. Complete subtype not provided in literature, so sequence was used to fill it in.
C. parvum	IIa	IIaA19G4R1	No				No		Sanger	KY123960		Humans	Human	New Zealand	Western Pacific	2016	Hayman, D.T., Garcia-Ramirez, J.C., Pita, A., Velathanthiri, N., Knox, M.A., Ogbuigwe, P., Baker, M.G., Rostami, K., Deroles-Main, J. and Gilpin, B.J., 2023. Diagnosis of protozoa diarrhoea in Campylobacter patients increases markedly with molecular techniques. PLOS global public health, 3(5), p.e0001527.	37252910	2023	Provided acessions have been prevously published in a different study by the same authors. Complete subtype not provided in literature, so sequence was used to fill it in.
C. parvum	IId	IIdA23G1	No				No		Sanger	KY123967		Humans	Human	New Zealand	Western Pacific	2016	Hayman, D.T., Garcia-Ramirez, J.C., Pita, A., Velathanthiri, N., Knox, M.A., Ogbuigwe, P., Baker, M.G., Rostami, K., Deroles-Main, J. and Gilpin, B.J., 2023. Diagnosis of protozoa diarrhoea in Campylobacter patients increases markedly with molecular techniques. PLOS global public health, 3(5), p.e0001527.	37252910	2023	Provided acessions have been prevously published in a different study by the same authors. Complete subtype not provided in literature, so sequence was used to fill it in.
C. parvum	IIa	IIaA17G4R1	No				Yes	Epizootic diarrhea outbreak acros 181 farms between January 2021 and May 2022.	Sanger	OQ025024 - OQ025037		Cattle: pre-weaned calves	Livestock	Republic of Korea	Western Pacific	2021-2022	Jang, D.H., Cho, H.C., Park, Y.J., Park, J. and Choi, K.S., 2023. First report of Cryptosporidium andersoni and risk factors associated with the occurrence of Cryptosporidium spp. in pre-weaned native Korean calves with diarrhea. Frontiers in Veterinary Science, 10, p.1145096.	37026096	2023
C. parvum	IIa	IIaA18G3R1	No				Yes	Epizootic diarrhea outbreak acros 181 farms between January 2021 and May 2022.	Sanger	OQ025038 - OQ025041		Cattle: pre-weaned calves	Livestock	Republic of Korea	Western Pacific	2021-2022	Jang, D.H., Cho, H.C., Park, Y.J., Park, J. and Choi, K.S., 2023. First report of Cryptosporidium andersoni and risk factors associated with the occurrence of Cryptosporidium spp. in pre-weaned native Korean calves with diarrhea. Frontiers in Veterinary Science, 10, p.1145096.	37026096	2023
C. parvum	IIa	IIaA20G3R1	No				Yes	Epizootic diarrhea outbreak acros 181 farms between January 2021 and May 2022.	Sanger	OQ025042 - OQ025044		Cattle: pre-weaned calves	Livestock	Republic of Korea	Western Pacific	2021-2022	Jang, D.H., Cho, H.C., Park, Y.J., Park, J. and Choi, K.S., 2023. First report of Cryptosporidium andersoni and risk factors associated with the occurrence of Cryptosporidium spp. in pre-weaned native Korean calves with diarrhea. Frontiers in Veterinary Science, 10, p.1145096.	37026096	2023
C. hominis	Ia	IaA28R4	No				No		Sanger	OM212052		Humans: immunocompromised patients	Human	China	Western Pacific	2013-2017	Jiang, Y., Liu, L., Yuan, Z., Liu, A., Cao, J. and Shen, Y., 2023. Molecular identification and genetic characteristics of Cryptosporidium spp., Giardia duodenalis, and Enterocytozoon bieneusi in human immunodeficiency virus/acquired immunodeficiency syndrome patients in Shanghai, China. Parasites & Vectors, 16(1), p.53.	36739387	2023
C. hominis	Ie	IeA12G3T3	No				No		Sanger	OM212051		Humans: immunocompromised patients	Human	China	Western Pacific	2013-2017	Jiang, Y., Liu, L., Yuan, Z., Liu, A., Cao, J. and Shen, Y., 2023. Molecular identification and genetic characteristics of Cryptosporidium spp., Giardia duodenalis, and Enterocytozoon bieneusi in human immunodeficiency virus/acquired immunodeficiency syndrome patients in Shanghai, China. Parasites & Vectors, 16(1), p.53.	36739387	2023
C. parvum	..	..A9R11	Yes		TCA	ACATCA	No		Sanger	OP132396-OP132400		Humans: cancer patients	Human	Egypt	Eastern Mediterranean	2022	Ali, M.I., Wahab, W.M.A.E., Hassan, A., Ryan, U., Xiao, L., Arafa, W.M. and Hamdy, D.A., 2023. Detection of unusual Cryptosporidium parvum subtype in patients with gastrointestinal cancer in Egypt. Parasitology Research, 122(2), pp.597-606.	36539638	2023	Found in cancer patients from samples taken between 2018 and 2022. No subtype family assigned,but from description in paper its most likely going to be IIgA9R11.
C. parvum	IIa	IIaA18G1R1	No				Yes	Multiple sources observed following outbreak notification in 2018. Zoonotic (vectors and direct contact) and anthroponotic routes were the routes of transmission.	Sanger			Humans	Human	Finland	Europe	2018	Suominen, K.A., Björkstrand, M., Ollgren, J., Autio, T.J. and Rimhanen-Finne, R., 2023. Cryptosporidiosis in Finland is predominantly of domestic origin: investigation of increased reporting, 1995–2020. Infectious Diseases, 55(2), pp.116-124.	36266958	2023
C. parvum	IIa	IIaA15G2R1	No				Yes	Multiple sources observed following outbreak notification in 2018. Zoonotic (vectors and direct contact) and anthroponotic routes were the routes of transmission.	Sanger			Humans	Human	Finland	Europe	2018	Suominen, K.A., Björkstrand, M., Ollgren, J., Autio, T.J. and Rimhanen-Finne, R., 2023. Cryptosporidiosis in Finland is predominantly of domestic origin: investigation of increased reporting, 1995–2020. Infectious Diseases, 55(2), pp.116-124.	36266958	2023
C. parvum	IIa	IIaA13G2R1	No				Yes	Multiple sources observed following outbreak notification in 2018. Zoonotic (vectors and direct contact) and anthroponotic routes were the routes of transmission.	Sanger			Humans	Human	Finland	Europe	2018	Suominen, K.A., Björkstrand, M., Ollgren, J., Autio, T.J. and Rimhanen-Finne, R., 2023. Cryptosporidiosis in Finland is predominantly of domestic origin: investigation of increased reporting, 1995–2020. Infectious Diseases, 55(2), pp.116-124.	36266958	2023
C. parvum	IIa	IIaA15G1R1	No				Yes	Multiple sources observed following outbreak notification in 2018. Zoonotic (vectors and direct contact) and anthroponotic routes were the routes of transmission.	Sanger			Humans	Human	Finland	Europe	2018	Suominen, K.A., Björkstrand, M., Ollgren, J., Autio, T.J. and Rimhanen-Finne, R., 2023. Cryptosporidiosis in Finland is predominantly of domestic origin: investigation of increased reporting, 1995–2020. Infectious Diseases, 55(2), pp.116-124.	36266958	2023
C. parvum	IIa	IIaA15G2R1	No				No		Sanger	OP751678		Cattle: pre-weaned calves	Livestock	Germany	Europe		Göhring, F., Lendner, M. and Daugschies, A., 2022. Distribution of Cryptosporidium parvum subgenotypes in pre-weaned calves in Germany. Veterinary Parasitology: Regional Studies and Reports, 36, p.100806.	36436893	2022	Reverse complement sequence.
C. parvum	IIa	IIaA16G2R1	No				No		Sanger	OP751680		Cattle: pre-weaned calves	Livestock	Germany	Europe		Göhring, F., Lendner, M. and Daugschies, A., 2022. Distribution of Cryptosporidium parvum subgenotypes in pre-weaned calves in Germany. Veterinary Parasitology: Regional Studies and Reports, 36, p.100806.	36436893	2022	Reverse complement sequence.
C. parvum	IIa	IIaA16G3R1	No				No		Sanger	OP494314		Cattle: pre-weaned calves	Livestock	Germany	Europe		Göhring, F., Lendner, M. and Daugschies, A., 2022. Distribution of Cryptosporidium parvum subgenotypes in pre-weaned calves in Germany. Veterinary Parasitology: Regional Studies and Reports, 36, p.100806.	36436893	2022	Reverse complement sequence.
C. parvum	IIa	IIaA17G2R1	No				No		Sanger	OP762682		Cattle: pre-weaned calves	Livestock	Germany	Europe		Göhring, F., Lendner, M. and Daugschies, A., 2022. Distribution of Cryptosporidium parvum subgenotypes in pre-weaned calves in Germany. Veterinary Parasitology: Regional Studies and Reports, 36, p.100806.	36436893	2022	Reverse complement sequence.
C. parvum	IIa	IIaA13G1R2	No				No		Sanger	OP762676		Cattle: pre-weaned calves	Livestock	Germany	Europe		Göhring, F., Lendner, M. and Daugschies, A., 2022. Distribution of Cryptosporidium parvum subgenotypes in pre-weaned calves in Germany. Veterinary Parasitology: Regional Studies and Reports, 36, p.100806.	36436893	2022	Reverse complement sequence. Subtype does not conform to naming convention by Robinson et al., 2025. Presence of "ACA" motif in between they polyserine blocks.
C. parvum	IIa	IIaA14G1R1	No				No		Sanger	OP471456		Cattle: pre-weaned calves	Livestock	Germany	Europe		Göhring, F., Lendner, M. and Daugschies, A., 2022. Distribution of Cryptosporidium parvum subgenotypes in pre-weaned calves in Germany. Veterinary Parasitology: Regional Studies and Reports, 36, p.100806.	36436893	2022	Reverse complement sequence.
C. parvum	IIa	IIaA14G2R1	No				No		Sanger	OP751677		Cattle: pre-weaned calves	Livestock	Germany	Europe		Göhring, F., Lendner, M. and Daugschies, A., 2022. Distribution of Cryptosporidium parvum subgenotypes in pre-weaned calves in Germany. Veterinary Parasitology: Regional Studies and Reports, 36, p.100806.	36436893	2022	Reverse complement sequence.
C. parvum	IIa	IIaA17G1R1	No				No		Sanger	OP751681		Cattle: pre-weaned calves	Livestock	Germany	Europe		Göhring, F., Lendner, M. and Daugschies, A., 2022. Distribution of Cryptosporidium parvum subgenotypes in pre-weaned calves in Germany. Veterinary Parasitology: Regional Studies and Reports, 36, p.100806.	36436893	2022	Reverse complement sequence.
C. parvum	IIa	IIaA13G2R1	No				No		Sanger	OP751685		Cattle: pre-weaned calves	Livestock	Germany	Europe		Göhring, F., Lendner, M. and Daugschies, A., 2022. Distribution of Cryptosporidium parvum subgenotypes in pre-weaned calves in Germany. Veterinary Parasitology: Regional Studies and Reports, 36, p.100806.	36436893	2022	Reverse complement sequence.
C. parvum	IIa	IIaA16G1R2	No				No		Sanger	OP762679		Cattle: pre-weaned calves	Livestock	Germany	Europe		Göhring, F., Lendner, M. and Daugschies, A., 2022. Distribution of Cryptosporidium parvum subgenotypes in pre-weaned calves in Germany. Veterinary Parasitology: Regional Studies and Reports, 36, p.100806.	36436893	2022	Reverse complement sequence.
C. parvum	IIa	IIaA17G1R2	No				No		Sanger	OP751686		Cattle: pre-weaned calves	Livestock	Germany	Europe		Göhring, F., Lendner, M. and Daugschies, A., 2022. Distribution of Cryptosporidium parvum subgenotypes in pre-weaned calves in Germany. Veterinary Parasitology: Regional Studies and Reports, 36, p.100806.	36436893	2022	Reverse complement sequence.
C. parvum	IIa	IIaA24G1R1	No				No		Sanger	OP751687		Cattle: pre-weaned calves	Livestock	Germany	Europe		Göhring, F., Lendner, M. and Daugschies, A., 2022. Distribution of Cryptosporidium parvum subgenotypes in pre-weaned calves in Germany. Veterinary Parasitology: Regional Studies and Reports, 36, p.100806.	36436893	2022	Reverse complement sequence.
C. parvum	IIa	IIaA18G3R1	No				No		Sanger	ON184039		Humans: cancer patients	Human	Iran (Islamic Republic of)	Eastern Mediterranean	2014–2020	Pestechian, N., Manesh, R.M., Tavakoli, S., Mokarian, F. and Rahmani, M., 2022. Identification and subtyping of Cryptosporidium parvum and Cryptosporidium hominis in cancer patients, Isfahan Province, Central Iran. Iranian Journal of Parasitology, 17(4), p.497.	36694568	2022
C. parvum	IIa	IIaA17G2R1	No				No		Sanger	ON184040		Humans: cancer patients	Human	Iran (Islamic Republic of)	Eastern Mediterranean	2014–2020	Pestechian, N., Manesh, R.M., Tavakoli, S., Mokarian, F. and Rahmani, M., 2022. Identification and subtyping of Cryptosporidium parvum and Cryptosporidium hominis in cancer patients, Isfahan Province, Central Iran. Iranian Journal of Parasitology, 17(4), p.497.	36694568	2022
C. hominis	Ib	IbA6G3	No				No		Sanger	ON184041		Humans: cancer patients	Human	Iran (Islamic Republic of)	Eastern Mediterranean	2014–2020	Pestechian, N., Manesh, R.M., Tavakoli, S., Mokarian, F. and Rahmani, M., 2022. Identification and subtyping of Cryptosporidium parvum and Cryptosporidium hominis in cancer patients, Isfahan Province, Central Iran. Iranian Journal of Parasitology, 17(4), p.497.	36694568	2022
C. hominis	Ib	IbA10G2*	No				Yes	Two waterborne outbreaks from water supply in military camps	Sanger			Humans	Human	France	Europe	2017	Watier-Grillot, S., Costa, D., Petit, C., Razakandrainibe, R., Larréché, S., Tong, C., Demont, G., Billetorte, D., Mouly, D., Fontan, D. and Velut, G., 2022. Cryptosporidiosis outbreaks linked to the public water supply in a military camp, France. PLoS Neglected Tropical Diseases, 16(9), p.e0010776.	36095017	2022
C. hominis	Ib	IbA9G3	No				No		Sanger			Humans: children	Human	China	Western Pacific	2017-2019	Wang, T., Wei, Z., Zhang, Y., Zhang, Q., Zhang, L., Yu, F., Qi, M. and Zhao, W., 2022. Molecular detection and genetic characterization of Cryptosporidium in kindergarten children in Southern Xinjiang, China. Infection, Genetics and Evolution, 103, p.105339.	35840104	2022
C. hominis	Id	IdA14	No				No		Sanger			Humans: children	Human	China	Western Pacific	2017-2019	Wang, T., Wei, Z., Zhang, Y., Zhang, Q., Zhang, L., Yu, F., Qi, M. and Zhao, W., 2022. Molecular detection and genetic characterization of Cryptosporidium in kindergarten children in Southern Xinjiang, China. Infection, Genetics and Evolution, 103, p.105339.	35840104	2022
C. hominis	If	IfA12G1	No				No		Sanger			Humans: children	Human	China	Western Pacific	2017-2019	Wang, T., Wei, Z., Zhang, Y., Zhang, Q., Zhang, L., Yu, F., Qi, M. and Zhao, W., 2022. Molecular detection and genetic characterization of Cryptosporidium in kindergarten children in Southern Xinjiang, China. Infection, Genetics and Evolution, 103, p.105339.	35840104	2022
C. parvum	IId	IIdA14G1	No				No		Sanger			Humans: children	Human	China	Western Pacific	2017-2019	Wang, T., Wei, Z., Zhang, Y., Zhang, Q., Zhang, L., Yu, F., Qi, M. and Zhao, W., 2022. Molecular detection and genetic characterization of Cryptosporidium in kindergarten children in Southern Xinjiang, China. Infection, Genetics and Evolution, 103, p.105339.	35840104	2022
C. parvum	IId	IIdA15G1	No				No		Sanger			Humans: children	Human	China	Western Pacific	2017-2019	Wang, T., Wei, Z., Zhang, Y., Zhang, Q., Zhang, L., Yu, F., Qi, M. and Zhao, W., 2022. Molecular detection and genetic characterization of Cryptosporidium in kindergarten children in Southern Xinjiang, China. Infection, Genetics and Evolution, 103, p.105339.	35840104	2022
C. hominis	Ib	IbA10G2	No				No		Sanger			Humans: children	Human	Madagascar	Africa	2017-2018	Krumkamp, R., Conraths, F.J., Caccio, S., Schares, G., Hogan, B., Winter, D., Jaeger, A., Melhem, S., Rakotozandrindrainy, N., May, J. and Rakotozandrindrainy, R., 2022. Clustering of Cryptosporidium species infections among sheep and cattle but not children in remote highland communities of Madagascar. Parasites & Vectors, 15(1), p.304.	36031635	2022	Multiple households infected witih this subtype
C. parvum	IIa	IIaA15G2R1	No				No		Sanger			Cattle: pre-weaned calves	Livestock	Kuwait	Eastern Mediterranean	2014-2015	Majeed, Q.A., AlAzemi, M.S., Al-Sayegh, M.T. and Abdou, N.E.M., 2022. Epidemiological and molecular study of Cryptosporidium in preweaned calves in Kuwait. Animals, 12(14), p.1805.	35883352	2022
C. parvum	IIa	IIaA19G5R1	Yes		TCA/TCG	ACATCA	No		Sanger	MT009627, MT009628		Humans: child, cancer patient	Human	Colombia	Americas		Uran-Velasquez, J., Alzate, J.F., Farfan-Garcia, A.E., Gomez-Duarte, O.G., Martinez-Rosado, L.L., Dominguez-Hernandez, D.D., Rojas, W., Galvan-Diaz, A.L. and Garcia-Montoya, G.M., 2022. Multilocus sequence typing helps understand the genetic diversity of Cryptosporidium hominis and Cryptosporidium parvum isolated from Colombian patients. Plos one, 17(7), p.e0270995.	35802653	2022
C. hominis	Ia	IaA13R6	Yes		TCA	AAGACGGTGGTAAGG	No		Sanger	MN661180		Human: child	Human	Colombia	Americas		Uran-Velasquez, J., Alzate, J.F., Farfan-Garcia, A.E., Gomez-Duarte, O.G., Martinez-Rosado, L.L., Dominguez-Hernandez, D.D., Rojas, W., Galvan-Diaz, A.L. and Garcia-Montoya, G.M., 2022. Multilocus sequence typing helps understand the genetic diversity of Cryptosporidium hominis and Cryptosporidium parvum isolated from Colombian patients. Plos one, 17(7), p.e0270995.	35802653	2022
C. hominis	Ia	IaA11R3	Yes		TCA	AAGACGGTGGTAAGG	No		Sanger	MT009623/OL598560		Human: child	Human	Colombia	Americas		Uran-Velasquez, J., Alzate, J.F., Farfan-Garcia, A.E., Gomez-Duarte, O.G., Martinez-Rosado, L.L., Dominguez-Hernandez, D.D., Rojas, W., Galvan-Diaz, A.L. and Garcia-Montoya, G.M., 2022. Multilocus sequence typing helps understand the genetic diversity of Cryptosporidium hominis and Cryptosporidium parvum isolated from Colombian patients. Plos one, 17(7), p.e0270995.	35802653	2022	First submitted to genbank in 2021 (MT009623) but not subtyped, before being referenced by second paper with that accession number, and resubmitted with new accession number and subtype (OL598560)
C. hominis	Ib	IbA10G2	No				No		Sanger	MN661176–MN661179, MN984298–MN984304		Humans: children, cancer patients	Human	Colombia	Americas		Uran-Velasquez, J., Alzate, J.F., Farfan-Garcia, A.E., Gomez-Duarte, O.G., Martinez-Rosado, L.L., Dominguez-Hernandez, D.D., Rojas, W., Galvan-Diaz, A.L. and Garcia-Montoya, G.M., 2022. Multilocus sequence typing helps understand the genetic diversity of Cryptosporidium hominis and Cryptosporidium parvum isolated from Colombian patients. Plos one, 17(7), p.e0270995.	35802653	2022
C. hominis	Ia	IaA13R7	No				No		Sanger	MN688137		Human: child	Human	Colombia	Americas		Uran-Velasquez, J., Alzate, J.F., Farfan-Garcia, A.E., Gomez-Duarte, O.G., Martinez-Rosado, L.L., Dominguez-Hernandez, D.D., Rojas, W., Galvan-Diaz, A.L. and Garcia-Montoya, G.M., 2022. Multilocus sequence typing helps understand the genetic diversity of Cryptosporidium hominis and Cryptosporidium parvum isolated from Colombian patients. Plos one, 17(7), p.e0270995.	35802653	2022
C. hominis	Id	IdA10	No				No		Sanger	MT024997		Human: child	Human	Colombia	Americas		Uran-Velasquez, J., Alzate, J.F., Farfan-Garcia, A.E., Gomez-Duarte, O.G., Martinez-Rosado, L.L., Dominguez-Hernandez, D.D., Rojas, W., Galvan-Diaz, A.L. and Garcia-Montoya, G.M., 2022. Multilocus sequence typing helps understand the genetic diversity of Cryptosporidium hominis and Cryptosporidium parvum isolated from Colombian patients. Plos one, 17(7), p.e0270995.	35802653	2022
C. hominis	Ie	IeA11G3T3	No				No		Sanger	MT024998		Human: cancer patient	Human	Colombia	Americas		Uran-Velasquez, J., Alzate, J.F., Farfan-Garcia, A.E., Gomez-Duarte, O.G., Martinez-Rosado, L.L., Dominguez-Hernandez, D.D., Rojas, W., Galvan-Diaz, A.L. and Garcia-Montoya, G.M., 2022. Multilocus sequence typing helps understand the genetic diversity of Cryptosporidium hominis and Cryptosporidium parvum isolated from Colombian patients. Plos one, 17(7), p.e0270995.	35802653	2022
C. parvum	IIa	IIaA20G6R1	No				No		Sanger	MT009624-MT009626		Humans: children	Human	Colombia	Americas		Uran-Velasquez, J., Alzate, J.F., Farfan-Garcia, A.E., Gomez-Duarte, O.G., Martinez-Rosado, L.L., Dominguez-Hernandez, D.D., Rojas, W., Galvan-Diaz, A.L. and Garcia-Montoya, G.M., 2022. Multilocus sequence typing helps understand the genetic diversity of Cryptosporidium hominis and Cryptosporidium parvum isolated from Colombian patients. Plos one, 17(7), p.e0270995.	35802653	2022
C. parvum	IIa	IIaA18G5R1	No				No		Sanger	MT024996		Human: child	Human	Colombia	Americas		Uran-Velasquez, J., Alzate, J.F., Farfan-Garcia, A.E., Gomez-Duarte, O.G., Martinez-Rosado, L.L., Dominguez-Hernandez, D.D., Rojas, W., Galvan-Diaz, A.L. and Garcia-Montoya, G.M., 2022. Multilocus sequence typing helps understand the genetic diversity of Cryptosporidium hominis and Cryptosporidium parvum isolated from Colombian patients. Plos one, 17(7), p.e0270995.	35802653	2022
C. parvum	IIa	IIaA17G4R1	No				No		Sanger	MT024995		Human: cancer patient	Human	Colombia	Americas		Uran-Velasquez, J., Alzate, J.F., Farfan-Garcia, A.E., Gomez-Duarte, O.G., Martinez-Rosado, L.L., Dominguez-Hernandez, D.D., Rojas, W., Galvan-Diaz, A.L. and Garcia-Montoya, G.M., 2022. Multilocus sequence typing helps understand the genetic diversity of Cryptosporidium hominis and Cryptosporidium parvum isolated from Colombian patients. Plos one, 17(7), p.e0270995.	35802653	2022
C. parvum	IIc	IIcA5G3a	No				No		Sanger	MT024994		Human: cancer patient	Human	Colombia	Americas		Uran-Velasquez, J., Alzate, J.F., Farfan-Garcia, A.E., Gomez-Duarte, O.G., Martinez-Rosado, L.L., Dominguez-Hernandez, D.D., Rojas, W., Galvan-Diaz, A.L. and Garcia-Montoya, G.M., 2022. Multilocus sequence typing helps understand the genetic diversity of Cryptosporidium hominis and Cryptosporidium parvum isolated from Colombian patients. Plos one, 17(7), p.e0270995.	35802653	2022
C. parvum	IIp	IIpA9	No				No		Sanger	ON036041		NHPs: rhesus macaque	NHP	China	Western Pacific	2013-2019	Jia, R., Wen, X., Guo, Y., Xiao, L., Feng, Y. and Li, N., 2022. Decline in cryptosporidium infection in free-ranging rhesus monkeys in a park after public health interventions. Frontiers in Cellular and Infection Microbiology, 12, p.901766.	35873143	2022	Found in water sample too
C. parvum	IId	IIdA15G1	No				No		Sanger	ON036040		NHPs: rhesus macaque	NHP	China	Western Pacific	2013-2019	Jia, R., Wen, X., Guo, Y., Xiao, L., Feng, Y. and Li, N., 2022. Decline in cryptosporidium infection in free-ranging rhesus monkeys in a park after public health interventions. Frontiers in Cellular and Infection Microbiology, 12, p.901766.	35873143	2022
C. hominis	If	IfA17G2R3	No				No		Sanger	ON036042		NHPs: rhesus macaque	NHP	China	Western Pacific	2013-2019	Jia, R., Wen, X., Guo, Y., Xiao, L., Feng, Y. and Li, N., 2022. Decline in cryptosporidium infection in free-ranging rhesus monkeys in a park after public health interventions. Frontiers in Cellular and Infection Microbiology, 12, p.901766.	35873143	2022
C. parvum	IIa	IIaA17G1R1	No				No		Sanger	OM836446		Cattle: calves, adult cattle	Livestock	Poland	Europe	2014-2018	Kaupke, A. and Rzeżutka, A., 2022. Population genetics of Cryptosporidium parvum subtypes in cattle in Poland: the geographical change of strain prevalence and circulation over time. BMC Veterinary Research, 18(1), p.263.	35794543	2022
C. parvum	IIa	IIaA17G2R1	No				No		Sanger	OM836441, OM836449		Cattle: calves, adult cattle	Livestock	Poland	Europe	2014-2018	Kaupke, A. and Rzeżutka, A., 2022. Population genetics of Cryptosporidium parvum subtypes in cattle in Poland: the geographical change of strain prevalence and circulation over time. BMC Veterinary Research, 18(1), p.263.	35794543	2022
C. parvum	IIa	IIaA21G1R1	No				No		Sanger	OM836436		Cattle: calf	Livestock	Poland	Europe	2014-2018	Kaupke, A. and Rzeżutka, A., 2022. Population genetics of Cryptosporidium parvum subtypes in cattle in Poland: the geographical change of strain prevalence and circulation over time. BMC Veterinary Research, 18(1), p.263.	35794543	2022
C. parvum	IIa	IIaA18G3R1	No				No		Sanger	OM836444		Cattle: calf	Livestock	Poland	Europe	2014-2018	Kaupke, A. and Rzeżutka, A., 2022. Population genetics of Cryptosporidium parvum subtypes in cattle in Poland: the geographical change of strain prevalence and circulation over time. BMC Veterinary Research, 18(1), p.263.	35794543	2022
C. parvum	IIa	IIaA21R1	No				No		Sanger	OM836443		Cattle: calf	Livestock	Poland	Europe	2014-2018	Kaupke, A. and Rzeżutka, A., 2022. Population genetics of Cryptosporidium parvum subtypes in cattle in Poland: the geographical change of strain prevalence and circulation over time. BMC Veterinary Research, 18(1), p.263.	35794543	2022
C. parvum	IIa	IIaA15G2R1	No				No		Sanger			Cattle: calves	Livestock	Poland	Europe	2014-2018	Kaupke, A. and Rzeżutka, A., 2022. Population genetics of Cryptosporidium parvum subtypes in cattle in Poland: the geographical change of strain prevalence and circulation over time. BMC Veterinary Research, 18(1), p.263.	35794543	2022
C. parvum	IIa	IIaA16G1R1b	No				No		Sanger	OM836448		Cattle: calves, adult cattle	Livestock	Poland	Europe	2014-2018	Kaupke, A. and Rzeżutka, A., 2022. Population genetics of Cryptosporidium parvum subtypes in cattle in Poland: the geographical change of strain prevalence and circulation over time. BMC Veterinary Research, 18(1), p.263.	35794543	2022
C. parvum	IIa	IIaA22G1R1	No				No		Sanger	OM836437-OM836440		Cattle: calves	Livestock	Poland	Europe	2014-2018	Kaupke, A. and Rzeżutka, A., 2022. Population genetics of Cryptosporidium parvum subtypes in cattle in Poland: the geographical change of strain prevalence and circulation over time. BMC Veterinary Research, 18(1), p.263.	35794543	2022
C. parvum	IIa	IIaA10G1R1	No				No		Sanger			Cattle: calves	Livestock	Poland	Europe	2014-2018	Kaupke, A. and Rzeżutka, A., 2022. Population genetics of Cryptosporidium parvum subtypes in cattle in Poland: the geographical change of strain prevalence and circulation over time. BMC Veterinary Research, 18(1), p.263.	35794543	2022
C. parvum	IIa	IIaA14G2R1	No				No		Sanger	OM836445, OM836447		Cattle: calves	Livestock	Poland	Europe	2014-2018	Kaupke, A. and Rzeżutka, A., 2022. Population genetics of Cryptosporidium parvum subtypes in cattle in Poland: the geographical change of strain prevalence and circulation over time. BMC Veterinary Research, 18(1), p.263.	35794543	2022
C. parvum	IId	IIdA24G1	No				No		Sanger	OM836442		Cattle: calves	Livestock	Poland	Europe	2014-2018	Kaupke, A. and Rzeżutka, A., 2022. Population genetics of Cryptosporidium parvum subtypes in cattle in Poland: the geographical change of strain prevalence and circulation over time. BMC Veterinary Research, 18(1), p.263.	35794543	2022
C. parvum	IId	IIdA24G1	No				No		Sanger			Cattle: calves, Humans: immunosuppressed patients	Human, Livestock	Türkiye	Europe	2019-2020	Ekici, A., Unlu, A.H., Aydemir, S., Barlik, F. and Yilmaz, H., 2022. Subtyping of Cryptosporidium parvum obtained from humans and calves in Van, Turkey. Iranian Journal of Parasitology, 17(3), p.366.	36466031	2022
C. parvum	IId	IIdA15G1	No				No		Sanger			Humans: immunosuppressed patients	Human	Türkiye	Europe	2019-2021	Ekici, A., Unlu, A.H., Aydemir, S., Barlik, F. and Yilmaz, H., 2022. Subtyping of Cryptosporidium parvum obtained from humans and calves in Van, Turkey. Iranian Journal of Parasitology, 17(3), p.366.	36466031	2022
C. parvum	IIa	IIaA18G3R1	No				No		Sanger			Humans: immunosuppressed patients	Human	Türkiye	Europe	2019-2022	Ekici, A., Unlu, A.H., Aydemir, S., Barlik, F. and Yilmaz, H., 2022. Subtyping of Cryptosporidium parvum obtained from humans and calves in Van, Turkey. Iranian Journal of Parasitology, 17(3), p.366.	36466031	2022
C. parvum	IId	IIdA18G2	No				No		Sanger			Humans: immunosuppressed	Human	Türkiye	Europe	2019-2023	Ekici, A., Unlu, A.H., Aydemir, S., Barlik, F. and Yilmaz, H., 2022. Subtyping of Cryptosporidium parvum obtained from humans and calves in Van, Turkey. Iranian Journal of Parasitology, 17(3), p.366.	36466031	2022
C. parvum	IIa	IIaA15G1R1	No				No		Sanger	OM876972 - OM876976		Goat: kids	Livestock	Cyprus	Europe	2021	Naguib, D., El-Gohary, A.H., Mohamed, A.A., Roellig, D.M., Arafat, N. and Xiao, L., 2018. Age patterns of Cryptosporidium species and Giardia duodenalis in dairy calves in Egypt. Parasitology International, 67(6), pp.736-741.	35488924	2022
C. parvum	IId	IIdA18G1	No				No		Sanger	OL420756		Cattle: post-weaned calf	Livestock	China	Western Pacific	2019-2020	Meng, Y.W., Shu, F.F., Pu, L.H., Zou, Y., Yang, J.F., Zou, F.C., Zhu, X.Q., Li, Z. and He, J.J., 2022. Occurrence and molecular characterization of Cryptosporidium spp. in dairy cattle and dairy buffalo in Yunnan Province, Southwest China. Animals, 12(8), p.1031.	35454277	2022
C. hominis	Ia	IaA20	No				No		Sanger			NHPs: vervet monkeys, mantled guerezas	NHP	Ethiopia	Africa	2018	Hailu, A.W., Degarege, A., Petros, B., Costa, D., Ayene, Y.Y., Villier, V.C., Mouhajir, A., Favennec, L., Razakandrainibe, R. and Adamu, H., 2022. Genetic diversity of Cryptosporidium spp. in non-human primates in rural and urban areas of Ethiopia. Plos one, 17(4), p.e0267103.	35421188	2022
C. hominis	Ia	IaA26	No				No		Sanger			NHP: vervet monkey	NHP	Ethiopia	Africa	2018	Hailu, A.W., Degarege, A., Petros, B., Costa, D., Ayene, Y.Y., Villier, V.C., Mouhajir, A., Favennec, L., Razakandrainibe, R. and Adamu, H., 2022. Genetic diversity of Cryptosporidium spp. in non-human primates in rural and urban areas of Ethiopia. Plos one, 17(4), p.e0267103.	35421188	2022
C. hominis	Ib	IbA10G2	No				No		Sanger			NHP: vervet monkey	NHP	Ethiopia	Africa	2018	Hailu, A.W., Degarege, A., Petros, B., Costa, D., Ayene, Y.Y., Villier, V.C., Mouhajir, A., Favennec, L., Razakandrainibe, R. and Adamu, H., 2022. Genetic diversity of Cryptosporidium spp. in non-human primates in rural and urban areas of Ethiopia. Plos one, 17(4), p.e0267103.	35421188	2022
C. hominis	Id	IdA21	No				No		Sanger			NHP: vervet monkey	NHP	Ethiopia	Africa	2018	Hailu, A.W., Degarege, A., Petros, B., Costa, D., Ayene, Y.Y., Villier, V.C., Mouhajir, A., Favennec, L., Razakandrainibe, R. and Adamu, H., 2022. Genetic diversity of Cryptosporidium spp. in non-human primates in rural and urban areas of Ethiopia. Plos one, 17(4), p.e0267103.	35421188	2022
C. hominis	Ie	IeA11G3T3	No				No		Sanger			NHP: vervet monkey	NHP	Ethiopia	Africa	2018	Hailu, A.W., Degarege, A., Petros, B., Costa, D., Ayene, Y.Y., Villier, V.C., Mouhajir, A., Favennec, L., Razakandrainibe, R. and Adamu, H., 2022. Genetic diversity of Cryptosporidium spp. in non-human primates in rural and urban areas of Ethiopia. Plos one, 17(4), p.e0267103.	35421188	2022
C. parvum	IIa	IIaA17G1R1	No				No		Sanger			NHPs: vervet monkeys	NHP	Ethiopia	Africa	2018	Hailu, A.W., Degarege, A., Petros, B., Costa, D., Ayene, Y.Y., Villier, V.C., Mouhajir, A., Favennec, L., Razakandrainibe, R. and Adamu, H., 2022. Genetic diversity of Cryptosporidium spp. in non-human primates in rural and urban areas of Ethiopia. Plos one, 17(4), p.e0267103.	35421188	2022
C. parvum	IIa	IIaA19G2R1	No				No		Sanger			NHPs: vervet monkeys	NHP	Ethiopia	Africa	2018	Hailu, A.W., Degarege, A., Petros, B., Costa, D., Ayene, Y.Y., Villier, V.C., Mouhajir, A., Favennec, L., Razakandrainibe, R. and Adamu, H., 2022. Genetic diversity of Cryptosporidium spp. in non-human primates in rural and urban areas of Ethiopia. Plos one, 17(4), p.e0267103.	35421188	2022
C. parvum	IIa	IIaA15G2R1	No				No		Sanger			NHPs: vervet monkeys	NHP	Ethiopia	Africa	2018	Hailu, A.W., Degarege, A., Petros, B., Costa, D., Ayene, Y.Y., Villier, V.C., Mouhajir, A., Favennec, L., Razakandrainibe, R. and Adamu, H., 2022. Genetic diversity of Cryptosporidium spp. in non-human primates in rural and urban areas of Ethiopia. Plos one, 17(4), p.e0267103.	35421188	2022
C. parvum	IIa	IIaA16G1R1	No				No		Sanger			NHP: vervet monkey	NHP	Ethiopia	Africa	2018	Hailu, A.W., Degarege, A., Petros, B., Costa, D., Ayene, Y.Y., Villier, V.C., Mouhajir, A., Favennec, L., Razakandrainibe, R. and Adamu, H., 2022. Genetic diversity of Cryptosporidium spp. in non-human primates in rural and urban areas of Ethiopia. Plos one, 17(4), p.e0267103.	35421188	2022
C. parvum	IIa	IIaA17G2R1	No				No		Sanger			NHP: vervet monkey	NHP	Ethiopia	Africa	2018	Hailu, A.W., Degarege, A., Petros, B., Costa, D., Ayene, Y.Y., Villier, V.C., Mouhajir, A., Favennec, L., Razakandrainibe, R. and Adamu, H., 2022. Genetic diversity of Cryptosporidium spp. in non-human primates in rural and urban areas of Ethiopia. Plos one, 17(4), p.e0267103.	35421188	2022
C. parvum	IIa	IIaA20G1R1	No				No		Sanger			NHP: vervet monkey	NHP	Ethiopia	Africa	2018	Hailu, A.W., Degarege, A., Petros, B., Costa, D., Ayene, Y.Y., Villier, V.C., Mouhajir, A., Favennec, L., Razakandrainibe, R. and Adamu, H., 2022. Genetic diversity of Cryptosporidium spp. in non-human primates in rural and urban areas of Ethiopia. Plos one, 17(4), p.e0267103.	35421188	2022
C. parvum	IIa	IIaA16G2R1	No				No		Sanger			NHP	NHP	Ethiopia	Africa	2018	Hailu, A.W., Degarege, A., Petros, B., Costa, D., Ayene, Y.Y., Villier, V.C., Mouhajir, A., Favennec, L., Razakandrainibe, R. and Adamu, H., 2022. Genetic diversity of Cryptosporidium spp. in non-human primates in rural and urban areas of Ethiopia. Plos o	35421188	2022
C. hominis	Ib	IbA10G2	No				No		Sanger			Humans: immunosuppressed patients	Human	Brazil	Americas		Cunha, F.D.S., Jann, H.W., Lugon, J.R., Peralta, J.M. and Peralta, R.H.S., 2022. Molecular characterization of Cryptosporidium spp. obtained from fecal samples of immunosuppressed patients from Brazil. Revista da Sociedade Brasileira de Medicina Tropical, 55, pp.e0555-2021.	35416875	2022	Mixed infection with C. parvum IIbA15G2R1
C. parvum	IIb	IIbA15G2R1	No				No		Sanger			Humans: immunosuppressed patients	Human	Brazil	Americas		Cunha, F.D.S., Jann, H.W., Lugon, J.R., Peralta, J.M. and Peralta, R.H.S., 2022. Molecular characterization of Cryptosporidium spp. obtained from fecal samples of immunosuppressed patients from Brazil. Revista da Sociedade Brasileira de Medicina Tropical, 55, pp.e0555-2021.	35416875	2022	Mixed infection with C. hominis IbA10G2
C. hominis	Ie	IeA11G3	No				No		Sanger	MZ351217		Human: child	Human	Zambia	Africa	2018-2019	Banda, B., Siwila, J., Mukubesa, A.N., Chitanga, S., Kaonga, P., Changula, K., Simulundu, E., Saasa, N. and Kelly, P., 2022. Cryptosporidiosis is predominantly an urban, anthroponotic infectious disease among Zambian children. Transactions of The Royal Society of Tropical Medicine and Hygiene, 116(3), pp.270-277.	34388242	2022
C. hominis	Ib	IbA9G3R2	No				No		Sanger	MZ351218, MZ351230		Humans: children	Human	Zambia	Africa	2018-2019	Banda, B., Siwila, J., Mukubesa, A.N., Chitanga, S., Kaonga, P., Changula, K., Simulundu, E., Saasa, N. and Kelly, P., 2022. Cryptosporidiosis is predominantly an urban, anthroponotic infectious disease among Zambian children. Transactions of The Royal Society of Tropical Medicine and Hygiene, 116(3), pp.270-277.	34388242	2022
C. hominis	Ia	IaA31R3	No				No		Sanger	MZ351219-MZ351220, MZ351226		Humans: children	Human	Zambia	Africa	2018-2019	Banda, B., Siwila, J., Mukubesa, A.N., Chitanga, S., Kaonga, P., Changula, K., Simulundu, E., Saasa, N. and Kelly, P., 2022. Cryptosporidiosis is predominantly an urban, anthroponotic infectious disease among Zambian children. Transactions of The Royal Society of Tropical Medicine and Hygiene, 116(3), pp.270-277.	34388242	2022
C. hominis	Ib	IbA9G3	No				No		Sanger	MZ351216, MZ351221-MZ351223, MZ351225		Humans: children	Human	Zambia	Africa	2018-2019	Banda, B., Siwila, J., Mukubesa, A.N., Chitanga, S., Kaonga, P., Changula, K., Simulundu, E., Saasa, N. and Kelly, P., 2022. Cryptosporidiosis is predominantly an urban, anthroponotic infectious disease among Zambian children. Transactions of The Royal Society of Tropical Medicine and Hygiene, 116(3), pp.270-277.	34388242	2022
C. hominis	Ia	IaA27R3	No				No		Sanger	MZ351227		Humans: children	Human	Zambia	Africa	2018-2019	Banda, B., Siwila, J., Mukubesa, A.N., Chitanga, S., Kaonga, P., Changula, K., Simulundu, E., Saasa, N. and Kelly, P., 2022. Cryptosporidiosis is predominantly an urban, anthroponotic infectious disease among Zambian children. Transactions of The Royal Society of Tropical Medicine and Hygiene, 116(3), pp.270-277.	34388242	2022
C. hominis	Ia	IaA30R3	No				No		Sanger	MZ351228		Human: child	Human	Zambia	Africa	2018-2019	Banda, B., Siwila, J., Mukubesa, A.N., Chitanga, S., Kaonga, P., Changula, K., Simulundu, E., Saasa, N. and Kelly, P., 2022. Cryptosporidiosis is predominantly an urban, anthroponotic infectious disease among Zambian children. Transactions of The Royal Society of Tropical Medicine and Hygiene, 116(3), pp.270-277.	34388242	2022
C. parvum	IIc	IIcA5G3R2	No				No		Sanger	MZ351229		Human: child	Human	Zambia	Africa	2018-2019	Banda, B., Siwila, J., Mukubesa, A.N., Chitanga, S., Kaonga, P., Changula, K., Simulundu, E., Saasa, N. and Kelly, P., 2022. Cryptosporidiosis is predominantly an urban, anthroponotic infectious disease among Zambian children. Transactions of The Royal Society of Tropical Medicine and Hygiene, 116(3), pp.270-277.	34388242	2022	Sequence does not conform to naming convention by Robinson et al., 2025. The IIc family should have no R repeats listed in their subtype.
C. parvum	IIc	IIcA5G3a	No				No		Sanger	MZ351224		Human: child	Human	Zambia	Africa	2018-2019	Banda, B., Siwila, J., Mukubesa, A.N., Chitanga, S., Kaonga, P., Changula, K., Simulundu, E., Saasa, N. and Kelly, P., 2022. Cryptosporidiosis is predominantly an urban, anthroponotic infectious disease among Zambian children. Transactions of The Royal Society of Tropical Medicine and Hygiene, 116(3), pp.270-277.	34388242	2022
C. parvum	IId	IIdA15G1*	No				Yes	Epizootic outbreaks in two different goat farms (2018, 2019). The first in 2018 was characterized by anorexia, diarrhoea, and prostration in 30% of the herd, with 140 dead (aged five days to a month). The second inn 2019 was characterized by the sudden death of 9 neonatal kids aged between a week to a month	Sanger	MK905082-MK905083		Goat: kids	Livestock	Republic of Korea	Western Pacific	2019	Kim, J., Lee, K., Roh, S.G., Kim, H.Y., Kim, J.W., So, B. and Choi, E.J., 2022. Clinical cases of zoonotic Cryptosporidium parvum (subtype IIdA15G1) infections in Korean goats. Veterinární medicína, 67(3).	39170593	2022
C. parvum	IIa	IIaA14G1R1	No				No		Sanger	OL462897–OL462902, OL462904–OL462909, OL462912–OL462916, OL462918–OL462921, OL462938–OL462943		Cattle: calves, adult cattle	Livestock	Cyprus	Europe	2019	Hoque, S., Mavrides, D.E., Pinto, P., Costas, S., Begum, N., Azevedo-Ribeiro, C., Liapi, M., Kváč, M., Malas, S., Gentekaki, E. and Tsaousis, A.D., 2022. High occurrence of zoonotic subtypes of Cryptosporidium parvum in Cypriot dairy farms. Microorganisms, 10(3), p.531.	35336110	2022	Sole subtype present in at least 3 farms in study. Some C. parvum subtypes in this study have mixed infections with C. ryanae but the subytpes are not specified in study.
C. parvum	IIa	IIaA12G1R1	No				No		Sanger	OL462923–OL462936		Cattle: calves, adult cattle	Livestock	Cyprus	Europe	2019	Hoque, S., Mavrides, D.E., Pinto, P., Costas, S., Begum, N., Azevedo-Ribeiro, C., Liapi, M., Kváč, M., Malas, S., Gentekaki, E. and Tsaousis, A.D., 2022. High occurrence of zoonotic subtypes of Cryptosporidium parvum in Cypriot dairy farms. Microorganisms, 10(3), p.531.	35336110	2022	Some C. parvum subtypes in this study have mixed infections with C. ryanae but the subytpes are not specified in study.
C. parvum	IIa	IIaA15G1R1	No				No		Sanger	OL462922		Cattle: calves, adult cattle	Livestock	Cyprus	Europe	2019	Hoque, S., Mavrides, D.E., Pinto, P., Costas, S., Begum, N., Azevedo-Ribeiro, C., Liapi, M., Kváč, M., Malas, S., Gentekaki, E. and Tsaousis, A.D., 2022. High occurrence of zoonotic subtypes of Cryptosporidium parvum in Cypriot dairy farms. Microorganisms, 10(3), p.531.	35336110	2022	Some C. parvum subtypes in this study have mixed infections with C. ryanae but the subytpes are not specified in study.
C. parvum	IIa	IIaA15G2R1	No				No		Sanger	OL462910, OL462911, OL462917, OL462937		Cattle: calves, adult cattle	Livestock	Cyprus	Europe	2019	Hoque, S., Mavrides, D.E., Pinto, P., Costas, S., Begum, N., Azevedo-Ribeiro, C., Liapi, M., Kváč, M., Malas, S., Gentekaki, E. and Tsaousis, A.D., 2022. High occurrence of zoonotic subtypes of Cryptosporidium parvum in Cypriot dairy farms. Microorganisms, 10(3), p.531.	35336110	2022	Some C. parvum subtypes in this study have mixed infections with C. ryanae but the subytpes are not specified in study.
C. parvum	IIa	IIaA18G2R1	No				No		Sanger	OL462903		Cattle: calves, adult cattle	Livestock	Cyprus	Europe	2019	Hoque, S., Mavrides, D.E., Pinto, P., Costas, S., Begum, N., Azevedo-Ribeiro, C., Liapi, M., Kváč, M., Malas, S., Gentekaki, E. and Tsaousis, A.D., 2022. High occurrence of zoonotic subtypes of Cryptosporidium parvum in Cypriot dairy farms. Microorganisms, 10(3), p.531.	35336110	2022	Some C. parvum subtypes in this study have mixed infections with C. ryanae but the subytpes are not specified in study.
C. parvum	IIa	IIaA15G2R1	No				No		Sanger, TIDE			Cattle: calves, Humans	Livestock	Switzerland	Europe	2015, 2018-2020	Dettwiler, I., Troell, K., Robinson, G., Chalmers, R.M., Basso, W., Rentería-Solís, Z.M., Daugschies, A., Mühlethaler, K., Dale, M.I., Basapathi Raghavendra, J. and Ruf, M.T., 2022. TIDE analysis of Cryptosporidium infections by gp60 typing reveals obscured mixed infections. The Journal of Infectious Diseases, 225(4), pp.686-695.	34417806	2022	Mixed infection with IIaA14G1R1
C. parvum	IIa	IIaA14G1R1	No				No		Sanger, TIDE			Cattle: calf	Livestock	Switzerland	Europe	2015	Dettwiler, I., Troell, K., Robinson, G., Chalmers, R.M., Basso, W., Rentería-Solís, Z.M., Daugschies, A., Mühlethaler, K., Dale, M.I., Basapathi Raghavendra, J. and Ruf, M.T., 2022. TIDE analysis of Cryptosporidium infections by gp60 typing reveals obscured mixed infections. The Journal of Infectious Diseases, 225(4), pp.686-695.	34417806	2022	Mixed infection with IIaA15G2R1
C. parvum	IIa	IIaA16G2R1	No				No		Sanger, TIDE			Cattle: calves	Livestock	Switzerland	Europe	2018-2019	Dettwiler, I., Troell, K., Robinson, G., Chalmers, R.M., Basso, W., Rentería-Solís, Z.M., Daugschies, A., Mühlethaler, K., Dale, M.I., Basapathi Raghavendra, J. and Ruf, M.T., 2022. TIDE analysis of Cryptosporidium infections by gp60 typing reveals obscured mixed infections. The Journal of Infectious Diseases, 225(4), pp.686-695.	34417806	2022	Mixed infection
C. parvum	IIa	IIaA16G3R1	No				No		Sanger, TIDE			Cattle: calves	Livestock	Switzerland	Europe	2018-2019	Dettwiler, I., Troell, K., Robinson, G., Chalmers, R.M., Basso, W., Rentería-Solís, Z.M., Daugschies, A., Mühlethaler, K., Dale, M.I., Basapathi Raghavendra, J. and Ruf, M.T., 2022. TIDE analysis of Cryptosporidium infections by gp60 typing reveals obscured mixed infections. The Journal of Infectious Diseases, 225(4), pp.686-695.	34417806	2022	Mixed infection
C. parvum	IIa	IIaA17G2R1	No				No		Sanger, TIDE			Cattle: calves	Livestock	Switzerland	Europe	2018-2019	Dettwiler, I., Troell, K., Robinson, G., Chalmers, R.M., Basso, W., Rentería-Solís, Z.M., Daugschies, A., Mühlethaler, K., Dale, M.I., Basapathi Raghavendra, J. and Ruf, M.T., 2022. TIDE analysis of Cryptosporidium infections by gp60 typing reveals obscured mixed infections. The Journal of Infectious Diseases, 225(4), pp.686-695.	34417806	2022	Mixed infection
C. parvum	IIa	IIaA19G2R1	No				No		Sanger, TIDE			Cattle: calves	Livestock	Switzerland	Europe	2018-2019	Dettwiler, I., Troell, K., Robinson, G., Chalmers, R.M., Basso, W., Rentería-Solís, Z.M., Daugschies, A., Mühlethaler, K., Dale, M.I., Basapathi Raghavendra, J. and Ruf, M.T., 2022. TIDE analysis of Cryptosporidium infections by gp60 typing reveals obscured mixed infections. The Journal of Infectious Diseases, 225(4), pp.686-695.	34417806	2022	Mixed infection
C. parvum	IIa	IIaA20G1R1	No				No		Sanger, TIDE			Cattle: calves	Livestock	Switzerland	Europe	2018-2019	Dettwiler, I., Troell, K., Robinson, G., Chalmers, R.M., Basso, W., Rentería-Solís, Z.M., Daugschies, A., Mühlethaler, K., Dale, M.I., Basapathi Raghavendra, J. and Ruf, M.T., 2022. TIDE analysis of Cryptosporidium infections by gp60 typing reveals obscured mixed infections. The Journal of Infectious Diseases, 225(4), pp.686-695.	34417806	2022	Mixed infection
C. parvum	IIa	IIaA18G2R1	No				No		Sanger, TIDE			Human	Human	Switzerland	Europe	2018-2020	Dettwiler, I., Troell, K., Robinson, G., Chalmers, R.M., Basso, W., Rentería-Solís, Z.M., Daugschies, A., Mühlethaler, K., Dale, M.I., Basapathi Raghavendra, J. and Ruf, M.T., 2022. TIDE analysis of Cryptosporidium infections by gp60 typing reveals obscured mixed infections. The Journal of Infectious Diseases, 225(4), pp.686-695.	34417806	2022
C. parvum	IIi	IIiA13	No				No		Sanger, TIDE			Human	Human	Switzerland	Europe	2018-2020	Dettwiler, I., Troell, K., Robinson, G., Chalmers, R.M., Basso, W., Rentería-Solís, Z.M., Daugschies, A., Mühlethaler, K., Dale, M.I., Basapathi Raghavendra, J. and Ruf, M.T., 2022. TIDE analysis of Cryptosporidium infections by gp60 typing reveals obscured mixed infections. The Journal of Infectious Diseases, 225(4), pp.686-695.	34417806	2022
C. hominis	Ib	IbA10G2	No				No		Sanger, TIDE			Human	Human	Switzerland	Europe	2018-2020	Dettwiler, I., Troell, K., Robinson, G., Chalmers, R.M., Basso, W., Rentería-Solís, Z.M., Daugschies, A., Mühlethaler, K., Dale, M.I., Basapathi Raghavendra, J. and Ruf, M.T., 2022. TIDE analysis of Cryptosporidium infections by gp60 typing reveals obscured mixed infections. The Journal of Infectious Diseases, 225(4), pp.686-695.	34417806	2022
C. hominis	Ib	IbA10G2	No				Yes	Waterborne outbreak from tap water consumption	Sanger	OK032157		Humans: children, immunocompromised adult, soldiers	Human	French Guiana	Americas	2018	Menu, E., Mosnier, E., Cotrel, A., Favennec, L., Razakandrainibe, R., Valot, S., Blanchet, D., Dalle, F., Costa, D., Gaillet, M. and Demar, M., 2022. Cryptosporidiosis outbreak in Amazonia, French Guiana, 2018. PLoS Neglected Tropical Diseases, 16(1), p.e0010068.	35100286	2022
C. parvum	IIa	IIaA15G2R1	No				No		Sanger	MZ230734		Horse	Livestock	Brazil	Americas	2019-2020	Ribeiro, D.S.C., Martins, A.V., Lobão, L.F., Ribeiro, M.S., Palmer, J.P.S., Corrêa, L.L., Uchôa, C.M.A., da Silva, S., Meireles, M.V., Amendoeira, M.R.R. and da Silva Barbosa, A., 2022. Diagnosis, risk factors analysis and first molecular characterization of Cryptosporidium spp. in horses from Rio de Janeiro, Brazil. Veterinary Parasitology: Regional Studies and Reports, 27, p.100665.	35012721	2022	The remaining accession numbers in this study have incomplete sequences (MZ230731-MZ230733, MZ230735-MZ230737). Polyserine region is cut off or seems incomplete.
C. parvum	IIa	IIaA17G1R1	No				Yes	Anthroponotic outbreak in 9 hemato-oncological patients hospitalized at the same time in February 2020	Sanger	MZ292697- MZ292705		Humans: immunosuppressed patients	Human	Slovakia	Europe	2019-2020	Hatalova, E., Guman, T., Bednarova, V., Simova, V.T., Logoida, M. and Halanova, M., 2022. Occurrence of cryptosporidium parvum IIaA17G1R1 in hospitalized hemato-oncological patients in Slovakia. Parasitology Research, pp.1-6.	34735628	2022
C. parvum	IIa	IIaA15G2R1	No				No		Sanger	MW996761–MW996768, MW996775–MW996784, MW996790–MW996791,, MW996793–MW996800, MW996805–MW996815, MW996818–MW996828, MW996837–MW996840, MW996844–MW996845, MW996849–MW996872, MW996875–MW996892		Cattle: calves, cows	Livestock	Belgium, France, Netherlands	Europe, Europe, Europe	2019-2020	Pinto, P., Ribeiro, C.A., Hoque, S., Hammouma, O., Leruste, H., Détriché, S., Canniere, E., Daandels, Y., Dellevoet, M., Roemen, J. and Barbier Bourgeois, A., 2021. Cross-border investigations on the prevalence and transmission dynamics of Cryptosporidium species in dairy cattle farms in western mainland Europe. Microorganisms, 9(11), p.2394.	34835519	2021
C. parvum	IIa	IIaA17G2R1	No				No		Sanger	MW996816-MW996817		Cattle: calves	Livestock	Belgium	Europe	2019-2020	Pinto, P., Ribeiro, C.A., Hoque, S., Hammouma, O., Leruste, H., Détriché, S., Canniere, E., Daandels, Y., Dellevoet, M., Roemen, J. and Barbier Bourgeois, A., 2021. Cross-border investigations on the prevalence and transmission dynamics of Cryptosporidium species in dairy cattle farms in western mainland Europe. Microorganisms, 9(11), p.2394.	34835519	2021
C. parvum	IIa	IIaA13G2R1	No				No		Sanger	MW996829–MW996836, MW996846–MW996848		Cattle: calves, cows	Livestock	Belgium, Netherlands	Europe, Europe	2019-2020	Pinto, P., Ribeiro, C.A., Hoque, S., Hammouma, O., Leruste, H., Détriché, S., Canniere, E., Daandels, Y., Dellevoet, M., Roemen, J. and Barbier Bourgeois, A., 2021. Cross-border investigations on the prevalence and transmission dynamics of Cryptosporidium species in dairy cattle farms in western mainland Europe. Microorganisms, 9(11), p.2394.	34835519	2021
C. parvum	IIa	IIaA16G3R1	No				No		Sanger	MW996841-MW996844		Cattle: calves	Livestock	Belgium	Europe	2019-2020	Pinto, P., Ribeiro, C.A., Hoque, S., Hammouma, O., Leruste, H., Détriché, S., Canniere, E., Daandels, Y., Dellevoet, M., Roemen, J. and Barbier Bourgeois, A., 2021. Cross-border investigations on the prevalence and transmission dynamics of Cryptosporidium species in dairy cattle farms in western mainland Europe. Microorganisms, 9(11), p.2394.	34835519	2021
C. parvum	IIa	IIaA16G2R1	No				No		Sanger	MW996760, MW996769–MW996774, MW996785–MW996789		Cattle: calves, cow	Livestock	France	Europe	2019-2020	Pinto, P., Ribeiro, C.A., Hoque, S., Hammouma, O., Leruste, H., Détriché, S., Canniere, E., Daandels, Y., Dellevoet, M., Roemen, J. and Barbier Bourgeois, A., 2021. Cross-border investigations on the prevalence and transmission dynamics of Cryptosporidium species in dairy cattle farms in western mainland Europe. Microorganisms, 9(11), p.2394.	34835519	2021
C. parvum	IIa	IIaA16G1R1	No				No		Sanger	MW996792		Cattle: calf	Livestock	France	Europe	2019-2020	Pinto, P., Ribeiro, C.A., Hoque, S., Hammouma, O., Leruste, H., Détriché, S., Canniere, E., Daandels, Y., Dellevoet, M., Roemen, J. and Barbier Bourgeois, A., 2021. Cross-border investigations on the prevalence and transmission dynamics of Cryptosporidium species in dairy cattle farms in western mainland Europe. Microorganisms, 9(11), p.2394.	34835519	2021
C. parvum	IIa	IIaA18G2R1	No				No		Sanger	MW996801-MW996804		Cattle: calves	Livestock	France	Europe	2019-2020	Pinto, P., Ribeiro, C.A., Hoque, S., Hammouma, O., Leruste, H., Détriché, S., Canniere, E., Daandels, Y., Dellevoet, M., Roemen, J. and Barbier Bourgeois, A., 2021. Cross-border investigations on the prevalence and transmission dynamics of Cryptosporidium species in dairy cattle farms in western mainland Europe. Microorganisms, 9(11), p.2394.	34835519	2021
C. parvum	IIa	IIaA14G1R1	No				No		Sanger	MW996873-MW996874		Cattle: calves	Livestock	Netherlands	Europe	2019-2020	Pinto, P., Ribeiro, C.A., Hoque, S., Hammouma, O., Leruste, H., Détriché, S., Canniere, E., Daandels, Y., Dellevoet, M., Roemen, J. and Barbier Bourgeois, A., 2021. Cross-border investigations on the prevalence and transmission dynamics of Cryptosporidium species in dairy cattle farms in western mainland Europe. Microorganisms, 9(11), p.2394.	34835519	2021
C. parvum	IIa	IIaA18G3R1	No				No		Sanger	MZ736328 – MZ736379		Cattle: pre-weaned calves	Livestock	Republic of Korea	Western Pacific	2019-2020	Jang, D.H., Cho, H.C., Shin, S.U., Kim, E.M., Park, Y.J., Hwang, S., Park, J. and Choi, K.S., 2021. Prevalence and distribution pattern of Cryptosporidium spp. among pre-weaned diarrheic calves in the Republic of Korea. Plos one, 16(11), p.e0259824.	34780521	2021
C. parvum	IIa	IIaA15G2R1	No				No		Sanger	MZ736317 - MZ736319		Cattle: pre-weaned calves	Livestock	Republic of Korea	Western Pacific	2019-2020	Jang, D.H., Cho, H.C., Shin, S.U., Kim, E.M., Park, Y.J., Hwang, S., Park, J. and Choi, K.S., 2021. Prevalence and distribution pattern of Cryptosporidium spp. among pre-weaned diarrheic calves in the Republic of Korea. Plos one, 16(11), p.e0259824.	34780521	2021
C. parvum	IIa	IIaA19G4R1	No				No		Sanger	MZ736383- MZ736385		Cattle: pre-weaned calves	Livestock	Republic of Korea	Western Pacific	2019-2020	Jang, D.H., Cho, H.C., Shin, S.U., Kim, E.M., Park, Y.J., Hwang, S., Park, J. and Choi, K.S., 2021. Prevalence and distribution pattern of Cryptosporidium spp. among pre-weaned diarrheic calves in the Republic of Korea. Plos one, 16(11), p.e0259824.	34780521	2021
C. parvum	IIa	IIaA16G4R1	No				No		Sanger	MZ736320- MZ736321, MZ736323- MZ736325		Cattle: pre-weaned calves	Livestock	Republic of Korea	Western Pacific	2019-2020	Jang, D.H., Cho, H.C., Shin, S.U., Kim, E.M., Park, Y.J., Hwang, S., Park, J. and Choi, K.S., 2021. Prevalence and distribution pattern of Cryptosporidium spp. among pre-weaned diarrheic calves in the Republic of Korea. Plos one, 16(11), p.e0259824.	34780521	2021
C. parvum	IIa	IIaA17G4R1	No				No		Sanger	MZ736326- MZ736327		Cattle: pre-weaned calves	Livestock	Republic of Korea	Western Pacific	2019-2020	Jang, D.H., Cho, H.C., Shin, S.U., Kim, E.M., Park, Y.J., Hwang, S., Park, J. and Choi, K.S., 2021. Prevalence and distribution pattern of Cryptosporidium spp. among pre-weaned diarrheic calves in the Republic of Korea. Plos one, 16(11), p.e0259824.	34780521	2021
C. parvum	IIa	IIaA19G3R1	No				No		Sanger	MZ736381- MZ736382		Cattle: pre-weaned calves	Livestock	Republic of Korea	Western Pacific	2019-2020	Jang, D.H., Cho, H.C., Shin, S.U., Kim, E.M., Park, Y.J., Hwang, S., Park, J. and Choi, K.S., 2021. Prevalence and distribution pattern of Cryptosporidium spp. among pre-weaned diarrheic calves in the Republic of Korea. Plos one, 16(11), p.e0259824.	34780521	2021
C. parvum	IIa	IIaA14G1R1	No				No		Sanger	MZ736314		Cattle: pre-weaned calf	Livestock	Republic of Korea	Western Pacific	2019-2020	Jang, D.H., Cho, H.C., Shin, S.U., Kim, E.M., Park, Y.J., Hwang, S., Park, J. and Choi, K.S., 2021. Prevalence and distribution pattern of Cryptosporidium spp. among pre-weaned diarrheic calves in the Republic of Korea. Plos one, 16(11), p.e0259824.	34780521	2021
C. parvum	IIa	IIaA14G3R1	No				No		Sanger	MZ736315		Cattle: pre-weaned calf	Livestock	Republic of Korea	Western Pacific	2019-2020	Jang, D.H., Cho, H.C., Shin, S.U., Kim, E.M., Park, Y.J., Hwang, S., Park, J. and Choi, K.S., 2021. Prevalence and distribution pattern of Cryptosporidium spp. among pre-weaned diarrheic calves in the Republic of Korea. Plos one, 16(11), p.e0259824.	34780521	2021
C. parvum	IIa	IIaA15G1R1	No				No		Sanger	MZ736316		Cattle: pre-weaned calf	Livestock	Republic of Korea	Western Pacific	2019-2020	Jang, D.H., Cho, H.C., Shin, S.U., Kim, E.M., Park, Y.J., Hwang, S., Park, J. and Choi, K.S., 2021. Prevalence and distribution pattern of Cryptosporidium spp. among pre-weaned diarrheic calves in the Republic of Korea. Plos one, 16(11), p.e0259824.	34780521	2021
C. parvum	IIa	IIaA19G1R1	No				No		Sanger	MZ736380		Cattle: pre-weaned calf	Livestock	Republic of Korea	Western Pacific	2019-2020	Jang, D.H., Cho, H.C., Shin, S.U., Kim, E.M., Park, Y.J., Hwang, S., Park, J. and Choi, K.S., 2021. Prevalence and distribution pattern of Cryptosporidium spp. among pre-weaned diarrheic calves in the Republic of Korea. Plos one, 16(11), p.e0259824.	34780521	2021
C. hominis	Ia	IaA17R3	No				Yes	Waterborne outbreak in swimming pool (2019)	Sanger, NGS	MT952949		Human	Human	Australia	Western Pacific	2019-2020	Braima, K., Zahedi, A., Egan, S., Austen, J., Xiao, L., Feng, Y., Witham, B., Pingault, N., Perera, S., Oskam, C. and Reid, S., 2021. Molecular analysis of cryptosporidiosis cases in Western Australia in 2019 and 2020 supports the occurrence of two swimming pool associated outbreaks and reveals the emergence of a rare C. hominis IbA12G3 subtype. Infection, Genetics and Evolution, 92, p.104859.	33848684	2021
C. hominis	Ib	IbA9G3	No				Yes	Waterborne outbreak in male child and adult developed after swimming (2019)	Sanger, NGS	MT952955		Humans: child, adult	Human	Australia	Western Pacific	2019-2020	Braima, K., Zahedi, A., Egan, S., Austen, J., Xiao, L., Feng, Y., Witham, B., Pingault, N., Perera, S., Oskam, C. and Reid, S., 2021. Molecular analysis of cryptosporidiosis cases in Western Australia in 2019 and 2020 supports the occurrence of two swimming pool associated outbreaks and reveals the emergence of a rare C. hominis IbA12G3 subtype. Infection, Genetics and Evolution, 92, p.104859.	33848684	2021
C. hominis	Ib	IbA10G2	No				Yes	Waterborne outbreak in swimming pool (2019)	Sanger, NGS	MT952950		Human	Human	Australia	Western Pacific	2019-2020	Braima, K., Zahedi, A., Egan, S., Austen, J., Xiao, L., Feng, Y., Witham, B., Pingault, N., Perera, S., Oskam, C. and Reid, S., 2021. Molecular analysis of cryptosporidiosis cases in Western Australia in 2019 and 2020 supports the occurrence of two swimming pool associated outbreaks and reveals the emergence of a rare C. hominis IbA12G3 subtype. Infection, Genetics and Evolution, 92, p.104859.	33848684	2021
C. hominis	Ib	IbA12G3*	No				Yes	Waterborne outbreaks (at least 3) from recreational aquatic centres (2020)	Sanger, NGS	MT952947		Humans	Human	Australia	Western Pacific	2019-2020	Braima, K., Zahedi, A., Egan, S., Austen, J., Xiao, L., Feng, Y., Witham, B., Pingault, N., Perera, S., Oskam, C. and Reid, S., 2021. Molecular analysis of cryptosporidiosis cases in Western Australia in 2019 and 2020 supports the occurrence of two swimming pool associated outbreaks and reveals the emergence of a rare C. hominis IbA12G3 subtype. Infection, Genetics and Evolution, 92, p.104859.	33848684	2021
C. hominis	Id	IdA15G1*	No				Yes	Waterborne outbreak in swimming pool (2019) and unspecified outbreak in 2020. Two of the cases were acquired overseas from unknown sources	Sanger, NGS	MT952951		Humans	Human	Australia	Western Pacific	2019-2020	Braima, K., Zahedi, A., Egan, S., Austen, J., Xiao, L., Feng, Y., Witham, B., Pingault, N., Perera, S., Oskam, C. and Reid, S., 2021. Molecular analysis of cryptosporidiosis cases in Western Australia in 2019 and 2020 supports the occurrence of two swimming pool associated outbreaks and reveals the emergence of a rare C. hominis IbA12G3 subtype. Infection, Genetics and Evolution, 92, p.104859.	33848684	2021	Mixed infection with IdA14. Subtype detected by NGS and not sanger.
C. hominis	Ie	IeA12G3T3	No				Yes	Unspecified source outbreak in 23 year old boy (2020)	Sanger, NGS	MT952952		Human: child	Human	Australia	Western Pacific	2019-2020	Braima, K., Zahedi, A., Egan, S., Austen, J., Xiao, L., Feng, Y., Witham, B., Pingault, N., Perera, S., Oskam, C. and Reid, S., 2021. Molecular analysis of cryptosporidiosis cases in Western Australia in 2019 and 2020 supports the occurrence of two swimming pool associated outbreaks and reveals the emergence of a rare C. hominis IbA12G3 subtype. Infection, Genetics and Evolution, 92, p.104859.	33848684	2021
C. parvum	IIa	IIaA16G3R1	No				Yes	Unspecified source infection in female visitor (2020)	Sanger, NGS			Human	Human	Australia	Western Pacific	2019-2020	Braima, K., Zahedi, A., Egan, S., Austen, J., Xiao, L., Feng, Y., Witham, B., Pingault, N., Perera, S., Oskam, C. and Reid, S., 2021. Molecular analysis of cryptosporidiosis cases in Western Australia in 2019 and 2020 supports the occurrence of two swimming pool associated outbreaks and reveals the emergence of a rare C. hominis IbA12G3 subtype. Infection, Genetics and Evolution, 92, p.104859.	33848684	2021	Mixed infection with IIaA18G3R1.
C. parvum	IIa	IIaA18G3R1	No				Yes	Unspecified source infection in female visitor (2020)	Sanger, NGS	MT952953		Human	Human	Australia	Western Pacific	2019-2020	Braima, K., Zahedi, A., Egan, S., Austen, J., Xiao, L., Feng, Y., Witham, B., Pingault, N., Perera, S., Oskam, C. and Reid, S., 2021. Molecular analysis of cryptosporidiosis cases in Western Australia in 2019 and 2020 supports the occurrence of two swimming pool associated outbreaks and reveals the emergence of a rare C. hominis IbA12G3 subtype. Infection, Genetics and Evolution, 92, p.104859.	33848684	2021	Mixed infection with IIaA16G3R1. Subtype detected by NGS and not sanger.
C. hominis	Id	IdA14*	No				Yes	Waterborne outbreak in swimming pool (2019) and unspecified outbreak in 2020. Two of the cases were acquired overseas from unknown sources	Sanger, NGS	MT952954		Humans	Human	Australia	Western Pacific	2019-2020	Braima, K., Zahedi, A., Egan, S., Austen, J., Xiao, L., Feng, Y., Witham, B., Pingault, N., Perera, S., Oskam, C. and Reid, S., 2021. Molecular analysis of cryptosporidiosis cases in Western Australia in 2019 and 2020 supports the occurrence of two swimming pool associated outbreaks and reveals the emergence of a rare C. hominis IbA12G3 subtype. Infection, Genetics and Evolution, 92, p.104859.	33848684	2021	Mixed infection with IdA15G1.
C. hominis	Ie	IeA12G3T3	No				No		Sanger	LC503973		Humans	Human	Viet Nam	Western Pacific	2014-2016	Iwashita, H., Takemura, T., Tokizawa, A., Sugamoto, T., Thiem, V.D., Nguyen, T.H., Pham, T.D., Pham, A.H.Q., Doan, H.T., Tran, N.L. and Yamashiro, T., 2021. Molecular epidemiology of Cryptosporidium spp. in an agricultural area of northern Vietnam: a community survey. Parasitology International, 83, p.102341.	33819572	2021
C. parvum	IIa	IIaA15G2R1	No				No		Sanger	MW411011		Cattle: pre-weaned calves	Livestock	Israel	Europe	2017-2019	Yasur-Landau, D., Zilberberg, M., Markovich, M.P., Behar, A., Fleiderovitz, L. and Mazuz, M.L., 2021. Cryptosporidium parvum subtypes from diarrheic dairy calves in Israel. Veterinary Parasitology: Regional Studies and Reports, 25, p.100608.	34474801	2021
C. parvum	IIa	IIaA17G1R1	No				No		Sanger	MW411012		Cattle: pre-weaned calves	Livestock	Israel	Europe	2017-2019	Yasur-Landau, D., Zilberberg, M., Markovich, M.P., Behar, A., Fleiderovitz, L. and Mazuz, M.L., 2021. Cryptosporidium parvum subtypes from diarrheic dairy calves in Israel. Veterinary Parasitology: Regional Studies and Reports, 25, p.100608.	34474801	2021
C. parvum	IIa	IIaA18G2R1	No				No		Sanger	MW411008		Cattle: pre-weaned calves	Livestock	Israel	Europe	2017-2019	Yasur-Landau, D., Zilberberg, M., Markovich, M.P., Behar, A., Fleiderovitz, L. and Mazuz, M.L., 2021. Cryptosporidium parvum subtypes from diarrheic dairy calves in Israel. Veterinary Parasitology: Regional Studies and Reports, 25, p.100608.	34474801	2021
C. parvum	IIa	IIaA17G2R1	No				No		Sanger	MW411010		Cattle: pre-weaned calves	Livestock	Israel	Europe	2017-2019	Yasur-Landau, D., Zilberberg, M., Markovich, M.P., Behar, A., Fleiderovitz, L. and Mazuz, M.L., 2021. Cryptosporidium parvum subtypes from diarrheic dairy calves in Israel. Veterinary Parasitology: Regional Studies and Reports, 25, p.100608.	34474801	2021
C. parvum	IIa	IIaA16G2R1	No				No		Sanger	MW411014		Cattle: pre-weaned calves	Livestock	Israel	Europe	2017-2019	Yasur-Landau, D., Zilberberg, M., Markovich, M.P., Behar, A., Fleiderovitz, L. and Mazuz, M.L., 2021. Cryptosporidium parvum subtypes from diarrheic dairy calves in Israel. Veterinary Parasitology: Regional Studies and Reports, 25, p.100608.	34474801	2021
C. parvum	IIa	IIaA13G2R1	No				No		Sanger	MW411013		Cattle: pre-weaned calves	Livestock	Israel	Europe	2017-2019	Yasur-Landau, D., Zilberberg, M., Markovich, M.P., Behar, A., Fleiderovitz, L. and Mazuz, M.L., 2021. Cryptosporidium parvum subtypes from diarrheic dairy calves in Israel. Veterinary Parasitology: Regional Studies and Reports, 25, p.100608.	34474801	2021
C. parvum	IIa	IIaA12G1R1	No				No		Sanger	MW411017		Cattle: pre-weaned calves	Livestock	Israel	Europe	2017-2019	Yasur-Landau, D., Zilberberg, M., Markovich, M.P., Behar, A., Fleiderovitz, L. and Mazuz, M.L., 2021. Cryptosporidium parvum subtypes from diarrheic dairy calves in Israel. Veterinary Parasitology: Regional Studies and Reports, 25, p.100608.	34474801	2021	First report in animal.
C. parvum	IId	IIdA20G1	No				No		Sanger	MW411015		Cattle: pre-weaned calves	Livestock	Israel	Europe	2017-2019	Yasur-Landau, D., Zilberberg, M., Markovich, M.P., Behar, A., Fleiderovitz, L. and Mazuz, M.L., 2021. Cryptosporidium parvum subtypes from diarrheic dairy calves in Israel. Veterinary Parasitology: Regional Studies and Reports, 25, p.100608.	34474801	2021
C. hominis	Ia	IaA14G1R1	No				No		Sanger	MW037825:MW037836 (subtypes are not attached to accession)		Human	Human	Ethiopia	Africa	2018	Hailu, A.W., Degarege, A., Adamu, H., Costa, D., Villier, V., Mouhajir, A., Favennec, L., Razakandrainibe, R. and Petros, B., 2021. Molecular characterization of Cryptosporidium spp. from humans in Ethiopia. PLoS One, 16(6), p.e0253186.	34115820	2021
C. parvum	IIa	IIaA15G2R1	No				No		Sanger			Human	Human	Ethiopia	Africa	2018	Hailu, A.W., Degarege, A., Adamu, H., Costa, D., Villier, V., Mouhajir, A., Favennec, L., Razakandrainibe, R. and Petros, B., 2021. Molecular characterization of Cryptosporidium spp. from humans in Ethiopia. PLoS One, 16(6), p.e0253186.	34115820	2021
C. parvum	IIa	IIaA16G1R1	No				No		Sanger			Humans	Human	Ethiopia	Africa	2018	Hailu, A.W., Degarege, A., Adamu, H., Costa, D., Villier, V., Mouhajir, A., Favennec, L., Razakandrainibe, R. and Petros, B., 2021. Molecular characterization of Cryptosporidium spp. from humans in Ethiopia. PLoS One, 16(6), p.e0253186.	34115820	2021
C. parvum	IIa	IIaA16G3R1	No				No		Sanger			Humans	Human	Ethiopia	Africa	2018	Hailu, A.W., Degarege, A., Adamu, H., Costa, D., Villier, V., Mouhajir, A., Favennec, L., Razakandrainibe, R. and Petros, B., 2021. Molecular characterization of Cryptosporidium spp. from humans in Ethiopia. PLoS One, 16(6), p.e0253186.	34115820	2021
C. parvum	IIa	IIaA17G1R1	No				No		Sanger			Human	Human	Ethiopia	Africa	2018	Hailu, A.W., Degarege, A., Adamu, H., Costa, D., Villier, V., Mouhajir, A., Favennec, L., Razakandrainibe, R. and Petros, B., 2021. Molecular characterization of Cryptosporidium spp. from humans in Ethiopia. PLoS One, 16(6), p.e0253186.	34115820	2021
C. parvum	IIa	IIaA19G1R1	No				No		Sanger			Human	Human	Ethiopia	Africa	2018	Hailu, A.W., Degarege, A., Adamu, H., Costa, D., Villier, V., Mouhajir, A., Favennec, L., Razakandrainibe, R. and Petros, B., 2021. Molecular characterization of Cryptosporidium spp. from humans in Ethiopia. PLoS One, 16(6), p.e0253186.	34115820	2021
C. parvum	IIa	IIaA20G1R1	No				No		Sanger			Humans	Human	Ethiopia	Africa	2018	Hailu, A.W., Degarege, A., Adamu, H., Costa, D., Villier, V., Mouhajir, A., Favennec, L., Razakandrainibe, R. and Petros, B., 2021. Molecular characterization of Cryptosporidium spp. from humans in Ethiopia. PLoS One, 16(6), p.e0253186.	34115820	2021
C. parvum	IIa	IIaA22G1R1	No				No		Sanger			Human	Human	Ethiopia	Africa	2018	Hailu, A.W., Degarege, A., Adamu, H., Costa, D., Villier, V., Mouhajir, A., Favennec, L., Razakandrainibe, R. and Petros, B., 2021. Molecular characterization of Cryptosporidium spp. from humans in Ethiopia. PLoS One, 16(6), p.e0253186.	34115820	2021
C. parvum	IIa	IIaA22G2R1	No				No		Sanger			Human	Human	Ethiopia	Africa	2018	Hailu, A.W., Degarege, A., Adamu, H., Costa, D., Villier, V., Mouhajir, A., Favennec, L., Razakandrainibe, R. and Petros, B., 2021. Molecular characterization of Cryptosporidium spp. from humans in Ethiopia. PLoS One, 16(6), p.e0253186.	34115820	2021
C. parvum	IId	IIdA23G1	No				No		Sanger			Human	Human	Ethiopia	Africa	2018	Hailu, A.W., Degarege, A., Adamu, H., Costa, D., Villier, V., Mouhajir, A., Favennec, L., Razakandrainibe, R. and Petros, B., 2021. Molecular characterization of Cryptosporidium spp. from humans in Ethiopia. PLoS One, 16(6), p.e0253186.	34115820	2021
C. parvum	IId	IIdA24G1	No				No		Sanger			Human	Human	Ethiopia	Africa	2018	Hailu, A.W., Degarege, A., Adamu, H., Costa, D., Villier, V., Mouhajir, A., Favennec, L., Razakandrainibe, R. and Petros, B., 2021. Molecular characterization of Cryptosporidium spp. from humans in Ethiopia. PLoS One, 16(6), p.e0253186.	34115820	2021
C. hominis	Ia	IaA20	No				No		Sanger			Humans	Human	Ethiopia	Africa	2018	Hailu, A.W., Degarege, A., Adamu, H., Costa, D., Villier, V., Mouhajir, A., Favennec, L., Razakandrainibe, R. and Petros, B., 2021. Molecular characterization of Cryptosporidium spp. from humans in Ethiopia. PLoS One, 16(6), p.e0253186.	34115820	2021
C. hominis	Id	IdA21	No				No		Sanger			Human	Human	Ethiopia	Africa	2018	Hailu, A.W., Degarege, A., Adamu, H., Costa, D., Villier, V., Mouhajir, A., Favennec, L., Razakandrainibe, R. and Petros, B., 2021. Molecular characterization of Cryptosporidium spp. from humans in Ethiopia. PLoS One, 16(6), p.e0253186.	34115820	2021
C. parvum	IIa	IIaA13G2R1	No				No		Sanger	KU852701, KU852706		Humans	Human	Sweden	Europe	2013-2014	Lebbad, M., Winiecka-Krusnell, J., Stensvold, C.R. and Beser, J., 2021. High diversity of Cryptosporidium species and subtypes identified in cryptosporidiosis acquired in Sweden and abroad. Pathogens, 10(5), p.523.	33926039	2021	Patients got infected while traveling abroad
C. parvum	IIa	IIaA13R1	No				No		Sanger	KU852702		Human	Human	Sweden	Europe	2013-2014	Lebbad, M., Winiecka-Krusnell, J., Stensvold, C.R. and Beser, J., 2021. High diversity of Cryptosporidium species and subtypes identified in cryptosporidiosis acquired in Sweden and abroad. Pathogens, 10(5), p.523.	33926039	2021
C. parvum	IIa	IIaA14G1R1	No				No		Sanger			Humans	Human	Sweden	Europe	2013-2014	Lebbad, M., Winiecka-Krusnell, J., Stensvold, C.R. and Beser, J., 2021. High diversity of Cryptosporidium species and subtypes identified in cryptosporidiosis acquired in Sweden and abroad. Pathogens, 10(5), p.523.	33926039	2021	Some of the patients got infected while traveling abroad
C. parvum	IIa	IIaA14G1R1b	No				No		Sanger			Humans	Human	Sweden	Europe	2013-2014	Lebbad, M., Winiecka-Krusnell, J., Stensvold, C.R. and Beser, J., 2021. High diversity of Cryptosporidium species and subtypes identified in cryptosporidiosis acquired in Sweden and abroad. Pathogens, 10(5), p.523.	33926039	2021
C. parvum	IIa	IIaA14G1R1r1	No				No		Sanger	KU852703		Humans	Human	Sweden	Europe	2013-2014	Lebbad, M., Winiecka-Krusnell, J., Stensvold, C.R. and Beser, J., 2021. High diversity of Cryptosporidium species and subtypes identified in cryptosporidiosis acquired in Sweden and abroad. Pathogens, 10(5), p.523.	33926039	2021	Some of the patients got infected while traveling abroad
C. parvum	IIa	IIaA14G2R1	No				No		Sanger			Humans	Human	Sweden	Europe	2013-2014	Lebbad, M., Winiecka-Krusnell, J., Stensvold, C.R. and Beser, J., 2021. High diversity of Cryptosporidium species and subtypes identified in cryptosporidiosis acquired in Sweden and abroad. Pathogens, 10(5), p.523.	33926039	2021	Mixed infection with IIaA15G2R1 in one of the cases. Patients got infected while traveling abroad
C. parvum	IIa	IIaA14R1	No				No		Sanger			Humans	Human	Sweden	Europe	2013-2014	Lebbad, M., Winiecka-Krusnell, J., Stensvold, C.R. and Beser, J., 2021. High diversity of Cryptosporidium species and subtypes identified in cryptosporidiosis acquired in Sweden and abroad. Pathogens, 10(5), p.523.	33926039	2021	Patients got infected while traveling abroad
C. parvum	IIa	IIaA15G1R1	No				No		Sanger			Humans	Human	Sweden	Europe	2013-2014	Lebbad, M., Winiecka-Krusnell, J., Stensvold, C.R. and Beser, J., 2021. High diversity of Cryptosporidium species and subtypes identified in cryptosporidiosis acquired in Sweden and abroad. Pathogens, 10(5), p.523.	33926039	2021
C. parvum	IIa	IIaA15G1R1_variant	Yes		TCA/TCG	ACATCA	No		Sanger	KU852704		Human	Human	Sweden	Europe	2013-2014	Lebbad, M., Winiecka-Krusnell, J., Stensvold, C.R. and Beser, J., 2021. High diversity of Cryptosporidium species and subtypes identified in cryptosporidiosis acquired in Sweden and abroad. Pathogens, 10(5), p.523.	33926039	2021
C. parvum	IIa	IIaA15G2R1*	No				Yes	Waterborne outbreak affecting a family in 2014. Another outbreak in 2014 affecting a couple traveling together.	Sanger			Humans	Human	Sweden	Europe	2013-2014	Lebbad, M., Winiecka-Krusnell, J., Stensvold, C.R. and Beser, J., 2021. High diversity of Cryptosporidium species and subtypes identified in cryptosporidiosis acquired in Sweden and abroad. Pathogens, 10(5), p.523.	33926039	2021	Mixed infection with IIaA14G2R1 in one of the cases and IIdA19G1 in another two cases. Most infection cases occurred during travels abroad.
C. parvum	IIa	IIaA16G1R1	No				No		Sanger	KU852707		Human	Human	Sweden	Europe	2013-2014	Lebbad, M., Winiecka-Krusnell, J., Stensvold, C.R. and Beser, J., 2021. High diversity of Cryptosporidium species and subtypes identified in cryptosporidiosis acquired in Sweden and abroad. Pathogens, 10(5), p.523.	33926039	2021
C. parvum	IIa	IIaA16G1R1b	No				Yes	Outbreak amongst veterinary students in 2013	Sanger			Humans	Human	Sweden	Europe	2013-2014	Lebbad, M., Winiecka-Krusnell, J., Stensvold, C.R. and Beser, J., 2021. High diversity of Cryptosporidium species and subtypes identified in cryptosporidiosis acquired in Sweden and abroad. Pathogens, 10(5), p.523.	33926039	2021	Some of the patients got infected while traveling abroad
C. parvum	IIa	IIaA16G1R1b_variant	No				No		Sanger			Humans	Human	Sweden	Europe	2013-2014	Lebbad, M., Winiecka-Krusnell, J., Stensvold, C.R. and Beser, J., 2021. High diversity of Cryptosporidium species and subtypes identified in cryptosporidiosis acquired in Sweden and abroad. Pathogens, 10(5), p.523.	33926039	2021	One patient acquired the infection from travel aborad
C. parvum	IIa	IIaA16G2R1	No				Yes	Foodborne outbreak from salad during private dinner in 2013	Sanger			Humans	Human	Sweden	Europe	2013-2014	Lebbad, M., Winiecka-Krusnell, J., Stensvold, C.R. and Beser, J., 2021. High diversity of Cryptosporidium species and subtypes identified in cryptosporidiosis acquired in Sweden and abroad. Pathogens, 10(5), p.523.	33926039	2021
C. parvum	IIa	IIaA16G3R1	No				No		Sanger			Humans	Human	Sweden	Europe	2013-2014	Lebbad, M., Winiecka-Krusnell, J., Stensvold, C.R. and Beser, J., 2021. High diversity of Cryptosporidium species and subtypes identified in cryptosporidiosis acquired in Sweden and abroad. Pathogens, 10(5), p.523.	33926039	2021	One patient acquired the infection from travel aborad
C. parvum	IIa	IIaA16R1	No				No		Sanger			Humans	Human	Sweden	Europe	2013-2014	Lebbad, M., Winiecka-Krusnell, J., Stensvold, C.R. and Beser, J., 2021. High diversity of Cryptosporidium species and subtypes identified in cryptosporidiosis acquired in Sweden and abroad. Pathogens, 10(5), p.523.	33926039	2021	Mixed infection with C. hominis IaA18R3 in one of the cases. Patients got infected while traveling abroad
C. parvum	IIa	IIaA17G1R1	No				No		Sanger			Humans	Human	Sweden	Europe	2013-2014	Lebbad, M., Winiecka-Krusnell, J., Stensvold, C.R. and Beser, J., 2021. High diversity of Cryptosporidium species and subtypes identified in cryptosporidiosis acquired in Sweden and abroad. Pathogens, 10(5), p.523.	33926039	2021	Some of the patients got infected while traveling abroad
C. parvum	IIa	IIaA17G1R1c	No				No		Sanger			Humans	Human	Sweden	Europe	2013-2014	Lebbad, M., Winiecka-Krusnell, J., Stensvold, C.R. and Beser, J., 2021. High diversity of Cryptosporidium species and subtypes identified in cryptosporidiosis acquired in Sweden and abroad. Pathogens, 10(5), p.523.	33926039	2021	Some of the patients got infected while traveling abroad
C. parvum	IIa	IIaA17G1R1c_variant	No				No		Sanger			Humans	Human	Sweden	Europe	2013-2014	Lebbad, M., Winiecka-Krusnell, J., Stensvold, C.R. and Beser, J., 2021. High diversity of Cryptosporidium species and subtypes identified in cryptosporidiosis acquired in Sweden and abroad. Pathogens, 10(5), p.523.	33926039	2021
C. parvum	IIa	IIaA17R1	No				Yes	Foodborne outbreak during private dinner in 2014	Sanger			Human	Human	Sweden	Europe	2013-2014	Lebbad, M., Winiecka-Krusnell, J., Stensvold, C.R. and Beser, J., 2021. High diversity of Cryptosporidium species and subtypes identified in cryptosporidiosis acquired in Sweden and abroad. Pathogens, 10(5), p.523.	33926039	2021
C. parvum	IIa	IIaA18G1R1	No				No		Sanger			Human	Human	Sweden	Europe	2013-2014	Lebbad, M., Winiecka-Krusnell, J., Stensvold, C.R. and Beser, J., 2021. High diversity of Cryptosporidium species and subtypes identified in cryptosporidiosis acquired in Sweden and abroad. Pathogens, 10(5), p.523.	33926039	2021	Patient got infected while traveling abroad
C. parvum	IIa	IIaA18G1R1b	No				No		Sanger			Humans	Human	Sweden	Europe	2013-2014	Lebbad, M., Winiecka-Krusnell, J., Stensvold, C.R. and Beser, J., 2021. High diversity of Cryptosporidium species and subtypes identified in cryptosporidiosis acquired in Sweden and abroad. Pathogens, 10(5), p.523.	33926039	2021
C. parvum	IIa	IIaA18G1R1b_variant	No				No		Sanger			Humans	Human	Sweden	Europe	2013-2014	Lebbad, M., Winiecka-Krusnell, J., Stensvold, C.R. and Beser, J., 2021. High diversity of Cryptosporidium species and subtypes identified in cryptosporidiosis acquired in Sweden and abroad. Pathogens, 10(5), p.523.	33926039	2021	One patient acquired the infection from travel aborad
C. parvum	IIa	IIaA18G1R1d	No				No		Sanger			Humans	Human	Sweden	Europe	2013-2014	Lebbad, M., Winiecka-Krusnell, J., Stensvold, C.R. and Beser, J., 2021. High diversity of Cryptosporidium species and subtypes identified in cryptosporidiosis acquired in Sweden and abroad. Pathogens, 10(5), p.523.	33926039	2021	One patient acquired the infection from travel aborad
C. parvum	IIa	IIaA18R1	No				No		Sanger	KU852705		Human	Human	Sweden	Europe	2013-2014	Lebbad, M., Winiecka-Krusnell, J., Stensvold, C.R. and Beser, J., 2021. High diversity of Cryptosporidium species and subtypes identified in cryptosporidiosis acquired in Sweden and abroad. Pathogens, 10(5), p.523.	33926039	2021
C. parvum	IIa	IIaA19G1R1	No				No		Sanger			Humans	Human	Sweden	Europe	2013-2014	Lebbad, M., Winiecka-Krusnell, J., Stensvold, C.R. and Beser, J., 2021. High diversity of Cryptosporidium species and subtypes identified in cryptosporidiosis acquired in Sweden and abroad. Pathogens, 10(5), p.523.	33926039	2021	One patient acquired the infection from travel aborad
C. parvum	IIa	IIaA19G2R1	No				No		Sanger			Human	Human	Sweden	Europe	2013-2014	Lebbad, M., Winiecka-Krusnell, J., Stensvold, C.R. and Beser, J., 2021. High diversity of Cryptosporidium species and subtypes identified in cryptosporidiosis acquired in Sweden and abroad. Pathogens, 10(5), p.523.	33926039	2021	Patient got infected while traveling abroad
C. parvum	IIa	IIaA20G1R1	No				No		Sanger			Humans	Human	Sweden	Europe	2013-2014	Lebbad, M., Winiecka-Krusnell, J., Stensvold, C.R. and Beser, J., 2021. High diversity of Cryptosporidium species and subtypes identified in cryptosporidiosis acquired in Sweden and abroad. Pathogens, 10(5), p.523.	33926039	2021	Some of the patients got infected while traveling abroad
C. parvum	IIa	IIaA21G1R1	No				No		Sanger			Humans	Human	Sweden	Europe	2013-2014	Lebbad, M., Winiecka-Krusnell, J., Stensvold, C.R. and Beser, J., 2021. High diversity of Cryptosporidium species and subtypes identified in cryptosporidiosis acquired in Sweden and abroad. Pathogens, 10(5), p.523.	33926039	2021
C. parvum	IIa	IIaA22G1R1	No				No		Sanger			Humans	Human	Sweden	Europe	2013-2014	Lebbad, M., Winiecka-Krusnell, J., Stensvold, C.R. and Beser, J., 2021. High diversity of Cryptosporidium species and subtypes identified in cryptosporidiosis acquired in Sweden and abroad. Pathogens, 10(5), p.523.	33926039	2021
C. parvum	IIa	IIaA23G1R1	No				No		Sanger			Humans	Human	Sweden	Europe	2013-2014	Lebbad, M., Winiecka-Krusnell, J., Stensvold, C.R. and Beser, J., 2021. High diversity of Cryptosporidium species and subtypes identified in cryptosporidiosis acquired in Sweden and abroad. Pathogens, 10(5), p.523.	33926039	2021
C. parvum	IId	IIdA16G1	No				No		Sanger			Human	Human	Sweden	Europe	2013-2014	Lebbad, M., Winiecka-Krusnell, J., Stensvold, C.R. and Beser, J., 2021. High diversity of Cryptosporidium species and subtypes identified in cryptosporidiosis acquired in Sweden and abroad. Pathogens, 10(5), p.523.	33926039	2021
C. parvum	IId	IIdA16G1b	No				No		Sanger			Humans	Human	Sweden	Europe	2013-2014	Lebbad, M., Winiecka-Krusnell, J., Stensvold, C.R. and Beser, J., 2021. High diversity of Cryptosporidium species and subtypes identified in cryptosporidiosis acquired in Sweden and abroad. Pathogens, 10(5), p.523.	33926039	2021	One patient acquired the infection from travel aborad
C. parvum	IId	IIdA17G1	No				No		Sanger	KU852708		Humans	Human	Sweden	Europe	2013-2014	Lebbad, M., Winiecka-Krusnell, J., Stensvold, C.R. and Beser, J., 2021. High diversity of Cryptosporidium species and subtypes identified in cryptosporidiosis acquired in Sweden and abroad. Pathogens, 10(5), p.523.	33926039	2021	Most infection cases occurred during travels abroad
C. parvum	IId	IIdA18G1	No				No		Sanger	KU852709		Humans	Human	Sweden	Europe	2013-2014	Lebbad, M., Winiecka-Krusnell, J., Stensvold, C.R. and Beser, J., 2021. High diversity of Cryptosporidium species and subtypes identified in cryptosporidiosis acquired in Sweden and abroad. Pathogens, 10(5), p.523.	33926039	2021	Most infection cases occurred during travels abroad
C. parvum	IId	IIdA19G1	No				Yes	Outbreak in 2014 affecting a couple traveling together.	Sanger	KU852711, KU852713		Humans	Human	Sweden	Europe	2013-2014	Lebbad, M., Winiecka-Krusnell, J., Stensvold, C.R. and Beser, J., 2021. High diversity of Cryptosporidium species and subtypes identified in cryptosporidiosis acquired in Sweden and abroad. Pathogens, 10(5), p.523.	33926039	2021	Mixed infection with IIaA15G2R1 in two of the cases. Most infection cases occurred during travels abroad
C. parvum	IId	IIdA20G1	No				No		Sanger			Humans	Human	Sweden	Europe	2013-2014	Lebbad, M., Winiecka-Krusnell, J., Stensvold, C.R. and Beser, J., 2021. High diversity of Cryptosporidium species and subtypes identified in cryptosporidiosis acquired in Sweden and abroad. Pathogens, 10(5), p.523.	33926039	2021	Accession numbers provided are the same with IIdA19G1. From manual count, sequences seems to be IIdA19G1. Some of the patients acquired infection during travel abroad
C. parvum	IId	IIdA20G1b	No				No		Sanger			Human	Human	Sweden	Europe	2013-2014	Lebbad, M., Winiecka-Krusnell, J., Stensvold, C.R. and Beser, J., 2021. High diversity of Cryptosporidium species and subtypes identified in cryptosporidiosis acquired in Sweden and abroad. Pathogens, 10(5), p.523.	33926039	2021	Patient got infected while traveling abroad
C. parvum	IId	IIdA20G1e	No				No		Sanger			Humans	Human	Sweden	Europe	2013-2014	Lebbad, M., Winiecka-Krusnell, J., Stensvold, C.R. and Beser, J., 2021. High diversity of Cryptosporidium species and subtypes identified in cryptosporidiosis acquired in Sweden and abroad. Pathogens, 10(5), p.523.	33926039	2021
C. parvum	IId	IIdA21G1	No				No		Sanger			Humans	Human	Sweden	Europe	2013-2014	Lebbad, M., Winiecka-Krusnell, J., Stensvold, C.R. and Beser, J., 2021. High diversity of Cryptosporidium species and subtypes identified in cryptosporidiosis acquired in Sweden and abroad. Pathogens, 10(5), p.523.	33926039	2021	One patient acquired the infection from travel aborad
C. parvum	IId	IIdA22G1	No				Yes	Foodborne outbreak at restaurant from parsley in 2014	Sanger			Humans	Human	Sweden	Europe	2013-2014	Lebbad, M., Winiecka-Krusnell, J., Stensvold, C.R. and Beser, J., 2021. High diversity of Cryptosporidium species and subtypes identified in cryptosporidiosis acquired in Sweden and abroad. Pathogens, 10(5), p.523.	33926039	2021	One patient acquired the infection from travel aborad
C. parvum	IId	IIdA22G1c	No				No		Sanger			Humans	Human	Sweden	Europe	2013-2014	Lebbad, M., Winiecka-Krusnell, J., Stensvold, C.R. and Beser, J., 2021. High diversity of Cryptosporidium species and subtypes identified in cryptosporidiosis acquired in Sweden and abroad. Pathogens, 10(5), p.523.	33926039	2021	Some of the patients got infected while traveling abroad
C. parvum	IId	IIdA23G1	No				No		Sanger			Humans	Human	Sweden	Europe	2013-2014	Lebbad, M., Winiecka-Krusnell, J., Stensvold, C.R. and Beser, J., 2021. High diversity of Cryptosporidium species and subtypes identified in cryptosporidiosis acquired in Sweden and abroad. Pathogens, 10(5), p.523.	33926039	2021	One patient acquired the infection from travel aborad
C. parvum	IId	IIdA24G1	No				Yes	Outbreak amongst veterinary students in 2013	Sanger			Humans	Human	Sweden	Europe	2013-2014	Lebbad, M., Winiecka-Krusnell, J., Stensvold, C.R. and Beser, J., 2021. High diversity of Cryptosporidium species and subtypes identified in cryptosporidiosis acquired in Sweden and abroad. Pathogens, 10(5), p.523.	33926039	2021	Some of the patients got infected while traveling abroad
C. parvum	IId	IIdA24G1c	No				No		Sanger			Human	Human	Sweden	Europe	2013-2014	Lebbad, M., Winiecka-Krusnell, J., Stensvold, C.R. and Beser, J., 2021. High diversity of Cryptosporidium species and subtypes identified in cryptosporidiosis acquired in Sweden and abroad. Pathogens, 10(5), p.523.	33926039	2021
C. parvum	IId	IIdA25G1	No				No		Sanger			Humans	Human	Sweden	Europe	2013-2014	Lebbad, M., Winiecka-Krusnell, J., Stensvold, C.R. and Beser, J., 2021. High diversity of Cryptosporidium species and subtypes identified in cryptosporidiosis acquired in Sweden and abroad. Pathogens, 10(5), p.523.	33926039	2021
C. parvum	IId	IIdA29G1	No				No		Sanger			Human	Human	Sweden	Europe	2013-2014	Lebbad, M., Winiecka-Krusnell, J., Stensvold, C.R. and Beser, J., 2021. High diversity of Cryptosporidium species and subtypes identified in cryptosporidiosis acquired in Sweden and abroad. Pathogens, 10(5), p.523.	33926039	2021
C. parvum	IIc	IIcA5G3a	No				No		Sanger			Human	Human	Sweden	Europe	2013-2014	Lebbad, M., Winiecka-Krusnell, J., Stensvold, C.R. and Beser, J., 2021. High diversity of Cryptosporidium species and subtypes identified in cryptosporidiosis acquired in Sweden and abroad. Pathogens, 10(5), p.523.	33926039	2021	Patient got infected while traveling abroad
C. parvum	IIc	IIcA5G3j	No				No		Sanger			Human	Human	Sweden	Europe	2013-2014	Lebbad, M., Winiecka-Krusnell, J., Stensvold, C.R. and Beser, J., 2021. High diversity of Cryptosporidium species and subtypes identified in cryptosporidiosis acquired in Sweden and abroad. Pathogens, 10(5), p.523.	33926039	2021
C. parvum	IIe	IIeA10G1	No				No		Sanger			Human	Human	Sweden	Europe	2013-2014	Lebbad, M., Winiecka-Krusnell, J., Stensvold, C.R. and Beser, J., 2021. High diversity of Cryptosporidium species and subtypes identified in cryptosporidiosis acquired in Sweden and abroad. Pathogens, 10(5), p.523.	33926039	2021	Patient got infected while traveling abroad
C. parvum	IIe	IIeA13G1	Yes		TCA/TCG		No		Sanger	KU852716		Human	Human	Sweden	Europe	2013-2014	Lebbad, M., Winiecka-Krusnell, J., Stensvold, C.R. and Beser, J., 2021. High diversity of Cryptosporidium species and subtypes identified in cryptosporidiosis acquired in Sweden and abroad. Pathogens, 10(5), p.523.	33926039	2021
C. parvum	IIl	IIlA16R2	No				No		Sanger			Human	Human	Sweden	Europe	2013-2014	Lebbad, M., Winiecka-Krusnell, J., Stensvold, C.R. and Beser, J., 2021. High diversity of Cryptosporidium species and subtypes identified in cryptosporidiosis acquired in Sweden and abroad. Pathogens, 10(5), p.523.	33926039	2021	Patient got infected while traveling abroad
C. parvum	IIn	IInA10	Yes		TCA/TCG		No		Sanger	KU852717		Humans	Human	Sweden	Europe	2013-2014	Lebbad, M., Winiecka-Krusnell, J., Stensvold, C.R. and Beser, J., 2021. High diversity of Cryptosporidium species and subtypes identified in cryptosporidiosis acquired in Sweden and abroad. Pathogens, 10(5), p.523.	33926039	2021	Patients got infected while traveling abroad
C. parvum	IIr	IIrA5G1	No				No		Sanger	KU852719		Human	Human	Sweden	Europe	2013-2014	Lebbad, M., Winiecka-Krusnell, J., Stensvold, C.R. and Beser, J., 2021. High diversity of Cryptosporidium species and subtypes identified in cryptosporidiosis acquired in Sweden and abroad. Pathogens, 10(5), p.523.	33926039	2021
C. parvum	IIs	IIsA10G1	No				No		Sanger	KU852720		Human	Human	Sweden	Europe	2013-2014	Lebbad, M., Winiecka-Krusnell, J., Stensvold, C.R. and Beser, J., 2021. High diversity of Cryptosporidium species and subtypes identified in cryptosporidiosis acquired in Sweden and abroad. Pathogens, 10(5), p.523.	33926039	2021
C. parvum	IIt	IItA13R1	No				No		Sanger	KU852718		Human	Human	Sweden	Europe	2013-2014	Lebbad, M., Winiecka-Krusnell, J., Stensvold, C.R. and Beser, J., 2021. High diversity of Cryptosporidium species and subtypes identified in cryptosporidiosis acquired in Sweden and abroad. Pathogens, 10(5), p.523.	33926039	2021	Patient got infected while traveling abroad
C. hominis	Ia	IaA17R3	No				No		Sanger	KU852723		Human	Human	Sweden	Europe	2013-2014	Lebbad, M., Winiecka-Krusnell, J., Stensvold, C.R. and Beser, J., 2021. High diversity of Cryptosporidium species and subtypes identified in cryptosporidiosis acquired in Sweden and abroad. Pathogens, 10(5), p.523.	33926039	2021	Patient got infected while traveling abroad
C. hominis	Ia	IaA18R3	No				No		Sanger			Humans	Human	Sweden	Europe	2013-2014	Lebbad, M., Winiecka-Krusnell, J., Stensvold, C.R. and Beser, J., 2021. High diversity of Cryptosporidium species and subtypes identified in cryptosporidiosis acquired in Sweden and abroad. Pathogens, 10(5), p.523.	33926039	2021	Mixed infection with C. parvum IIaA16R1. Some of the patients got infected while traveling abroad
C. hominis	Ia	IaA18R4	No				No		Sanger			Human	Human	Sweden	Europe	2013-2014	Lebbad, M., Winiecka-Krusnell, J., Stensvold, C.R. and Beser, J., 2021. High diversity of Cryptosporidium species and subtypes identified in cryptosporidiosis acquired in Sweden and abroad. Pathogens, 10(5), p.523.	33926039	2021	Patient got infected while traveling abroad
C. hominis	Ia	IaA20R3	No				No		Sanger	KU727289		Humans	Human	Sweden	Europe	2013-2014	Lebbad, M., Winiecka-Krusnell, J., Stensvold, C.R. and Beser, J., 2021. High diversity of Cryptosporidium species and subtypes identified in cryptosporidiosis acquired in Sweden and abroad. Pathogens, 10(5), p.523.	33926039	2021	Patients got infected while traveling abroad
C. hominis	Ia	IaA23R3	No				No		Sanger			Human	Human	Sweden	Europe	2013-2014	Lebbad, M., Winiecka-Krusnell, J., Stensvold, C.R. and Beser, J., 2021. High diversity of Cryptosporidium species and subtypes identified in cryptosporidiosis acquired in Sweden and abroad. Pathogens, 10(5), p.523.	33926039	2021	Patient got infected while traveling abroad
C. hominis	Ia	IaA26R3	No				No		Sanger	KU852724		Human	Human	Sweden	Europe	2013-2014	Lebbad, M., Winiecka-Krusnell, J., Stensvold, C.R. and Beser, J., 2021. High diversity of Cryptosporidium species and subtypes identified in cryptosporidiosis acquired in Sweden and abroad. Pathogens, 10(5), p.523.	33926039	2021	Patient got infected while traveling abroad
C. hominis	Ia	IaA28R4	No				No		Sanger			Humans	Human	Sweden	Europe	2013-2014	Lebbad, M., Winiecka-Krusnell, J., Stensvold, C.R. and Beser, J., 2021. High diversity of Cryptosporidium species and subtypes identified in cryptosporidiosis acquired in Sweden and abroad. Pathogens, 10(5), p.523.	33926039	2021	Patients got infected while traveling abroad
C. hominis	Ib	IbA6G3	No				No		Sanger	KU852722		Human	Human	Sweden	Europe	2013-2014	Lebbad, M., Winiecka-Krusnell, J., Stensvold, C.R. and Beser, J., 2021. High diversity of Cryptosporidium species and subtypes identified in cryptosporidiosis acquired in Sweden and abroad. Pathogens, 10(5), p.523.	33926039	2021	Patient got infected while traveling abroad
C. hominis	Ib	IbA9G3	No				No		Sanger			Humans	Human	Sweden	Europe	2013-2014	Lebbad, M., Winiecka-Krusnell, J., Stensvold, C.R. and Beser, J., 2021. High diversity of Cryptosporidium species and subtypes identified in cryptosporidiosis acquired in Sweden and abroad. Pathogens, 10(5), p.523.	33926039	2021	Patients got infected while traveling abroad
C. hominis	Ib	IbA10G2	No				No		Sanger			Humans	Human	Sweden	Europe	2013-2014	Lebbad, M., Winiecka-Krusnell, J., Stensvold, C.R. and Beser, J., 2021. High diversity of Cryptosporidium species and subtypes identified in cryptosporidiosis acquired in Sweden and abroad. Pathogens, 10(5), p.523.	33926039	2021	Most infection cases occurred during travels abroad
C. hominis	Ib	IbA13G3	No				No		Sanger			Human	Human	Sweden	Europe	2013-2014	Lebbad, M., Winiecka-Krusnell, J., Stensvold, C.R. and Beser, J., 2021. High diversity of Cryptosporidium species and subtypes identified in cryptosporidiosis acquired in Sweden and abroad. Pathogens, 10(5), p.523.	33926039	2021	Patient got infected while traveling abroad
C. hominis	Id	IdA16	No				No		Sanger			Humans	Human	Sweden	Europe	2013-2014	Lebbad, M., Winiecka-Krusnell, J., Stensvold, C.R. and Beser, J., 2021. High diversity of Cryptosporidium species and subtypes identified in cryptosporidiosis acquired in Sweden and abroad. Pathogens, 10(5), p.523.	33926039	2021	Most infection cases occurred during travels abroad
C. hominis	Id	IdA17	No				No		Sanger	KU852721		Human	Human	Sweden	Europe	2013-2014	Lebbad, M., Winiecka-Krusnell, J., Stensvold, C.R. and Beser, J., 2021. High diversity of Cryptosporidium species and subtypes identified in cryptosporidiosis acquired in Sweden and abroad. Pathogens, 10(5), p.523.	33926039	2021	Patient got infected while traveling abroad
C. hominis	Ie	IeA11G3T3	No				No		Sanger			Human	Human	Sweden	Europe	2013-2014	Lebbad, M., Winiecka-Krusnell, J., Stensvold, C.R. and Beser, J., 2021. High diversity of Cryptosporidium species and subtypes identified in cryptosporidiosis acquired in Sweden and abroad. Pathogens, 10(5), p.523.	33926039	2021	Patient got infected while traveling abroad
C. hominis	If	IfA12G1R5	No				No		Sanger			Humans	Human	Sweden	Europe	2013-2014	Lebbad, M., Winiecka-Krusnell, J., Stensvold, C.R. and Beser, J., 2021. High diversity of Cryptosporidium species and subtypes identified in cryptosporidiosis acquired in Sweden and abroad. Pathogens, 10(5), p.523.	33926039	2021	One patient acquired the infection from travel aborad
C. hominis	Ik	IkA18G1	No				No		Sanger			Humans	Human	Sweden	Europe	2013-2014	Lebbad, M., Winiecka-Krusnell, J., Stensvold, C.R. and Beser, J., 2021. High diversity of Cryptosporidium species and subtypes identified in cryptosporidiosis acquired in Sweden and abroad. Pathogens, 10(5), p.523.	33926039	2021
C. hominis	Ii	IiA17	No				Yes	Outbreak affecting father and son traveling togeether in 2013.	Sanger			Humans	Human	Sweden	Europe	2013-2014	Lebbad, M., Winiecka-Krusnell, J., Stensvold, C.R. and Beser, J., 2021. High diversity of Cryptosporidium species and subtypes identified in cryptosporidiosis acquired in Sweden and abroad. Pathogens, 10(5), p.523.	33926039	2021	Patients got infected while traveling abroad
C. parvum	IIc	IIcA5G3k	No				No		Sanger			Goats, Humans: children	Human, Livestock	Ghana	Africa	2016-2018	Krumkamp, R., Aldrich, C., Maiga-Ascofare, O., Mbwana, J., Rakotozandrindrainy, N., Borrmann, S., Caccio, S.M., Rakotozandrindrainy, R., Adegnika, A.A., Lusingu, J.P. and Amuasi, J., 2021. Transmission of Cryptosporidium species among human and animal local contact networks in sub-saharan Africa: a multicountry study. Clinical Infectious Diseases, 72(8), pp.1358-1366.	32150243	2021	They define animal as contact with animal and pets, and i cant differentiate yet.
C. hominis	Ib	IbA10G2	No				No		Sanger			Human: child	Human	Madagascar	Africa	2016-2018	Krumkamp, R., Aldrich, C., Maiga-Ascofare, O., Mbwana, J., Rakotozandrindrainy, N., Borrmann, S., Caccio, S.M., Rakotozandrindrainy, R., Adegnika, A.A., Lusingu, J.P. and Amuasi, J., 2021. Transmission of Cryptosporidium species among human and animal local contact networks in sub-saharan Africa: a multicountry study. Clinical Infectious Diseases, 72(8), pp.1358-1366.	32150243	2021
C. hominis	Id	IdA15G1	No				No		Sanger			Cattle, Humans: children	Human, Livestock	Madagascar	Africa	2016-2018	Krumkamp, R., Aldrich, C., Maiga-Ascofare, O., Mbwana, J., Rakotozandrindrainy, N., Borrmann, S., Caccio, S.M., Rakotozandrindrainy, R., Adegnika, A.A., Lusingu, J.P. and Amuasi, J., 2021. Transmission of Cryptosporidium species among human and animal local contact networks in sub-saharan Africa: a multicountry study. Clinical Infectious Diseases, 72(8), pp.1358-1366.	32150243	2021
C. hominis	If	IfA14G1	No				No		Sanger			Goat, Cattle, Humans: children	Human, Livestock	Tanzania	Africa	2016-2018	Krumkamp, R., Aldrich, C., Maiga-Ascofare, O., Mbwana, J., Rakotozandrindrainy, N., Borrmann, S., Caccio, S.M., Rakotozandrindrainy, R., Adegnika, A.A., Lusingu, J.P. and Amuasi, J., 2021. Transmission of Cryptosporidium species among human and animal local contact networks in sub-saharan Africa: a multicountry study. Clinical Infectious Diseases, 72(8), pp.1358-1366.	32150243	2021
C. hominis	Ie	IeA11G3T3	No				No		Sanger			Goat, Cattle, Humans: children	Human, Livestock	Gabon, Ghana, Tanzania	Africa, Africa, Africa	2016-2018	Krumkamp, R., Aldrich, C., Maiga-Ascofare, O., Mbwana, J., Rakotozandrindrainy, N., Borrmann, S., Caccio, S.M., Rakotozandrindrainy, R., Adegnika, A.A., Lusingu, J.P. and Amuasi, J., 2021. Transmission of Cryptosporidium species among human and animal local contact networks in sub-saharan Africa: a multicountry study. Clinical Infectious Diseases, 72(8), pp.1358-1366.	32150243	2021
C. hominis	Id	IdA22	No				No		Sanger			Humans: children	Human	Gabon, Tanzania	Africa, Africa	2016-2018	Krumkamp, R., Aldrich, C., Maiga-Ascofare, O., Mbwana, J., Rakotozandrindrainy, N., Borrmann, S., Caccio, S.M., Rakotozandrindrainy, R., Adegnika, A.A., Lusingu, J.P. and Amuasi, J., 2021. Transmission of Cryptosporidium species among human and animal local contact networks in sub-saharan Africa: a multicountry study. Clinical Infectious Diseases, 72(8), pp.1358-1366.	32150243	2021
C. hominis	Ib	IbA9G3	No				No		Sanger			Humans: children	Human	Ghana	Africa	2016-2018	Krumkamp, R., Aldrich, C., Maiga-Ascofare, O., Mbwana, J., Rakotozandrindrainy, N., Borrmann, S., Caccio, S.M., Rakotozandrindrainy, R., Adegnika, A.A., Lusingu, J.P. and Amuasi, J., 2021. Transmission of Cryptosporidium species among human and animal local contact networks in sub-saharan Africa: a multicountry study. Clinical Infectious Diseases, 72(8), pp.1358-1366.	32150243	2021
C. hominis	Ia	IaA15	No				No		Sanger			Humans: children	Human	Ghana, Madagascar	Africa, Africa	2016-2018	Krumkamp, R., Aldrich, C., Maiga-Ascofare, O., Mbwana, J., Rakotozandrindrainy, N., Borrmann, S., Caccio, S.M., Rakotozandrindrainy, R., Adegnika, A.A., Lusingu, J.P. and Amuasi, J., 2021. Transmission of Cryptosporidium species among human and animal local contact networks in sub-saharan Africa: a multicountry study. Clinical Infectious Diseases, 72(8), pp.1358-1366.	32150243	2021
C. hominis	Ia	IaA24	No				No		Sanger			Humans: children	Human	Tanzania	Africa	2016-2018	Krumkamp, R., Aldrich, C., Maiga-Ascofare, O., Mbwana, J., Rakotozandrindrainy, N., Borrmann, S., Caccio, S.M., Rakotozandrindrainy, R., Adegnika, A.A., Lusingu, J.P. and Amuasi, J., 2021. Transmission of Cryptosporidium species among human and animal local contact networks in sub-saharan Africa: a multicountry study. Clinical Infectious Diseases, 72(8), pp.1358-1366.	32150243	2021
C. hominis	Ia	IaA14	No				No		Sanger			Humans: children	Human	Madagascar	Africa	2016-2018	Krumkamp, R., Aldrich, C., Maiga-Ascofare, O., Mbwana, J., Rakotozandrindrainy, N., Borrmann, S., Caccio, S.M., Rakotozandrindrainy, R., Adegnika, A.A., Lusingu, J.P. and Amuasi, J., 2021. Transmission of Cryptosporidium species among human and animal local contact networks in sub-saharan Africa: a multicountry study. Clinical Infectious Diseases, 72(8), pp.1358-1366.	32150243	2021
C. hominis	Ib	IbA13G3	No				No		Sanger			Humans: children	Human	Gabon, Ghana	Africa, Africa	2016-2018	Krumkamp, R., Aldrich, C., Maiga-Ascofare, O., Mbwana, J., Rakotozandrindrainy, N., Borrmann, S., Caccio, S.M., Rakotozandrindrainy, R., Adegnika, A.A., Lusingu, J.P. and Amuasi, J., 2021. Transmission of Cryptosporidium species among human and animal local contact networks in sub-saharan Africa: a multicountry study. Clinical Infectious Diseases, 72(8), pp.1358-1366.	32150243	2021
C. hominis	Id	IdA17	No				No		Sanger			Humans: children	Human	Tanzania	Africa	2016-2018	Krumkamp, R., Aldrich, C., Maiga-Ascofare, O., Mbwana, J., Rakotozandrindrainy, N., Borrmann, S., Caccio, S.M., Rakotozandrindrainy, R., Adegnika, A.A., Lusingu, J.P. and Amuasi, J., 2021. Transmission of Cryptosporidium species among human and animal local contact networks in sub-saharan Africa: a multicountry study. Clinical Infectious Diseases, 72(8), pp.1358-1366.	32150243	2021
C. parvum	IIc	IIcA5G3q	No				No		Sanger			Humans: children	Human	Ghana	Africa	2016-2018	Krumkamp, R., Aldrich, C., Maiga-Ascofare, O., Mbwana, J., Rakotozandrindrainy, N., Borrmann, S., Caccio, S.M., Rakotozandrindrainy, R., Adegnika, A.A., Lusingu, J.P. and Amuasi, J., 2021. Transmission of Cryptosporidium species among human and animal local contact networks in sub-saharan Africa: a multicountry study. Clinical Infectious Diseases, 72(8), pp.1358-1366.	32150243	2021
C. hominis	Ia	IaA29	No				No		Sanger			Humans: children	Human	Ghana	Africa	2016-2018	Krumkamp, R., Aldrich, C., Maiga-Ascofare, O., Mbwana, J., Rakotozandrindrainy, N., Borrmann, S., Caccio, S.M., Rakotozandrindrainy, R., Adegnika, A.A., Lusingu, J.P. and Amuasi, J., 2021. Transmission of Cryptosporidium species among human and animal local contact networks in sub-saharan Africa: a multicountry study. Clinical Infectious Diseases, 72(8), pp.1358-1366.	32150243	2021
C. parvum	IIe	IIeA10G1	No				No		Sanger			Humans: children	Human	Gabon, Ghana	Africa, Africa	2016-2018	Krumkamp, R., Aldrich, C., Maiga-Ascofare, O., Mbwana, J., Rakotozandrindrainy, N., Borrmann, S., Caccio, S.M., Rakotozandrindrainy, R., Adegnika, A.A., Lusingu, J.P. and Amuasi, J., 2021. Transmission of Cryptosporidium species among human and animal local contact networks in sub-saharan Africa: a multicountry study. Clinical Infectious Diseases, 72(8), pp.1358-1366.	32150243	2021
C. hominis	Id	IdA18	No				No		Sanger			Humans: children	Human	Tanzania	Africa	2016-2018	Krumkamp, R., Aldrich, C., Maiga-Ascofare, O., Mbwana, J., Rakotozandrindrainy, N., Borrmann, S., Caccio, S.M., Rakotozandrindrainy, R., Adegnika, A.A., Lusingu, J.P. and Amuasi, J., 2021. Transmission of Cryptosporidium species among human and animal local contact networks in sub-saharan Africa: a multicountry study. Clinical Infectious Diseases, 72(8), pp.1358-1366.	32150243	2021
C. parvum	IIc	IIcA5G3o	No				No		Sanger			Humans: children	Human	Ghana	Africa	2016-2018	Krumkamp, R., Aldrich, C., Maiga-Ascofare, O., Mbwana, J., Rakotozandrindrainy, N., Borrmann, S., Caccio, S.M., Rakotozandrindrainy, R., Adegnika, A.A., Lusingu, J.P. and Amuasi, J., 2021. Transmission of Cryptosporidium species among human and animal local contact networks in sub-saharan Africa: a multicountry study. Clinical Infectious Diseases, 72(8), pp.1358-1366.	32150243	2021
C. hominis	Ia	IaA21	No				No		Sanger			Humans: children	Human	Gabon	Africa	2016-2018	Krumkamp, R., Aldrich, C., Maiga-Ascofare, O., Mbwana, J., Rakotozandrindrainy, N., Borrmann, S., Caccio, S.M., Rakotozandrindrainy, R., Adegnika, A.A., Lusingu, J.P. and Amuasi, J., 2021. Transmission of Cryptosporidium species among human and animal local contact networks in sub-saharan Africa: a multicountry study. Clinical Infectious Diseases, 72(8), pp.1358-1366.	32150243	2021
C. parvum	IIc	IIcA5G3n	No				No		Sanger			Humans: children	Human	Gabon	Africa	2016-2018	Krumkamp, R., Aldrich, C., Maiga-Ascofare, O., Mbwana, J., Rakotozandrindrainy, N., Borrmann, S., Caccio, S.M., Rakotozandrindrainy, R., Adegnika, A.A., Lusingu, J.P. and Amuasi, J., 2021. Transmission of Cryptosporidium species among human and animal local contact networks in sub-saharan Africa: a multicountry study. Clinical Infectious Diseases, 72(8), pp.1358-1366.	32150243	2021
C. parvum	IIc	IIcA5G3	No				No		Sanger			Human: child	Human	Ghana	Africa	2016-2018	Krumkamp, R., Aldrich, C., Maiga-Ascofare, O., Mbwana, J., Rakotozandrindrainy, N., Borrmann, S., Caccio, S.M., Rakotozandrindrainy, R., Adegnika, A.A., Lusingu, J.P. and Amuasi, J., 2021. Transmission of Cryptosporidium species among human and animal local contact networks in sub-saharan Africa: a multicountry study. Clinical Infectious Diseases, 72(8), pp.1358-1366.	32150243	2021
C. hominis	Id	IdA15	No				No		Sanger			Humans: children	Human	Ghana	Africa	2016-2018	Krumkamp, R., Aldrich, C., Maiga-Ascofare, O., Mbwana, J., Rakotozandrindrainy, N., Borrmann, S., Caccio, S.M., Rakotozandrindrainy, R., Adegnika, A.A., Lusingu, J.P. and Amuasi, J., 2021. Transmission of Cryptosporidium species among human and animal local contact networks in sub-saharan Africa: a multicountry study. Clinical Infectious Diseases, 72(8), pp.1358-1366.	32150243	2021
C. parvum	IIb	IIbA11R1	No				No		Sanger			Humans: children	Human	Tanzania	Africa	2016-2018	Krumkamp, R., Aldrich, C., Maiga-Ascofare, O., Mbwana, J., Rakotozandrindrainy, N., Borrmann, S., Caccio, S.M., Rakotozandrindrainy, R., Adegnika, A.A., Lusingu, J.P. and Amuasi, J., 2021. Transmission of Cryptosporidium species among human and animal local contact networks in sub-saharan Africa: a multicountry study. Clinical Infectious Diseases, 72(8), pp.1358-1366.	32150243	2021	Sequence does not conform to naming convention by Robinson et al., 2025. The IIb family should have no R repeats listed in their subtype.
C. hominis	Ia	IaA20	No				No		Sanger			Humans: children	Human	Tanzania	Africa	2016-2018	Krumkamp, R., Aldrich, C., Maiga-Ascofare, O., Mbwana, J., Rakotozandrindrainy, N., Borrmann, S., Caccio, S.M., Rakotozandrindrainy, R., Adegnika, A.A., Lusingu, J.P. and Amuasi, J., 2021. Transmission of Cryptosporidium species among human and animal local contact networks in sub-saharan Africa: a multicountry study. Clinical Infectious Diseases, 72(8), pp.1358-1366.	32150243	2021
C. hominis	Ia	IaA23	No				No		Sanger			Humans: children	Human	Tanzania	Africa	2016-2018	Krumkamp, R., Aldrich, C., Maiga-Ascofare, O., Mbwana, J., Rakotozandrindrainy, N., Borrmann, S., Caccio, S.M., Rakotozandrindrainy, R., Adegnika, A.A., Lusingu, J.P. and Amuasi, J., 2021. Transmission of Cryptosporidium species among human and animal local contact networks in sub-saharan Africa: a multicountry study. Clinical Infectious Diseases, 72(8), pp.1358-1366.	32150243	2021
C. hominis	Ia	IaA25	No				No		Sanger			Humans: children	Human	Tanzania	Africa	2016-2018	Krumkamp, R., Aldrich, C., Maiga-Ascofare, O., Mbwana, J., Rakotozandrindrainy, N., Borrmann, S., Caccio, S.M., Rakotozandrindrainy, R., Adegnika, A.A., Lusingu, J.P. and Amuasi, J., 2021. Transmission of Cryptosporidium species among human and animal local contact networks in sub-saharan Africa: a multicountry study. Clinical Infectious Diseases, 72(8), pp.1358-1366.	32150243	2021
C. parvum	IIe	IIeA11G1	No				No		Sanger			Humans: children	Human	Tanzania	Africa	2016-2018	Krumkamp, R., Aldrich, C., Maiga-Ascofare, O., Mbwana, J., Rakotozandrindrainy, N., Borrmann, S., Caccio, S.M., Rakotozandrindrainy, R., Adegnika, A.A., Lusingu, J.P. and Amuasi, J., 2021. Transmission of Cryptosporidium species among human and animal local contact networks in sub-saharan Africa: a multicountry study. Clinical Infectious Diseases, 72(8), pp.1358-1366.	32150243	2021
C. hominis	Ia	IaA18	No				No		Sanger			Human: child	Human	Gabon	Africa	2016-2018	Krumkamp, R., Aldrich, C., Maiga-Ascofare, O., Mbwana, J., Rakotozandrindrainy, N., Borrmann, S., Caccio, S.M., Rakotozandrindrainy, R., Adegnika, A.A., Lusingu, J.P. and Amuasi, J., 2021. Transmission of Cryptosporidium species among human and animal local contact networks in sub-saharan Africa: a multicountry study. Clinical Infectious Diseases, 72(8), pp.1358-1366.	32150243	2021
C. hominis	Ia	IaA19	No				No		Sanger			Human: child	Human	Tanzania	Africa	2016-2018	Krumkamp, R., Aldrich, C., Maiga-Ascofare, O., Mbwana, J., Rakotozandrindrainy, N., Borrmann, S., Caccio, S.M., Rakotozandrindrainy, R., Adegnika, A.A., Lusingu, J.P. and Amuasi, J., 2021. Transmission of Cryptosporidium species among human and animal local contact networks in sub-saharan Africa: a multicountry study. Clinical Infectious Diseases, 72(8), pp.1358-1366.	32150243	2021
C. hominis	Ia	IaA26	No				No		Sanger			Human: child	Human	Tanzania	Africa	2016-2018	Krumkamp, R., Aldrich, C., Maiga-Ascofare, O., Mbwana, J., Rakotozandrindrainy, N., Borrmann, S., Caccio, S.M., Rakotozandrindrainy, R., Adegnika, A.A., Lusingu, J.P. and Amuasi, J., 2021. Transmission of Cryptosporidium species among human and animal local contact networks in sub-saharan Africa: a multicountry study. Clinical Infectious Diseases, 72(8), pp.1358-1366.	32150243	2021
C. hominis	Ia	IaA27	No				No		Sanger			Human: child	Human	Ghana	Africa	2016-2018	Krumkamp, R., Aldrich, C., Maiga-Ascofare, O., Mbwana, J., Rakotozandrindrainy, N., Borrmann, S., Caccio, S.M., Rakotozandrindrainy, R., Adegnika, A.A., Lusingu, J.P. and Amuasi, J., 2021. Transmission of Cryptosporidium species among human and animal local contact networks in sub-saharan Africa: a multicountry study. Clinical Infectious Diseases, 72(8), pp.1358-1366.	32150243	2021
C. hominis	Ia	IaA30	No				No		Sanger			Human: child	Human	Ghana	Africa	2016-2018	Krumkamp, R., Aldrich, C., Maiga-Ascofare, O., Mbwana, J., Rakotozandrindrainy, N., Borrmann, S., Caccio, S.M., Rakotozandrindrainy, R., Adegnika, A.A., Lusingu, J.P. and Amuasi, J., 2021. Transmission of Cryptosporidium species among human and animal local contact networks in sub-saharan Africa: a multicountry study. Clinical Infectious Diseases, 72(8), pp.1358-1366.	32150243	2021
C. hominis	Id	IdA24	No				No		Sanger			Human: child	Human	Gabon	Africa	2016-2018	Krumkamp, R., Aldrich, C., Maiga-Ascofare, O., Mbwana, J., Rakotozandrindrainy, N., Borrmann, S., Caccio, S.M., Rakotozandrindrainy, R., Adegnika, A.A., Lusingu, J.P. and Amuasi, J., 2021. Transmission of Cryptosporidium species among human and animal local contact networks in sub-saharan Africa: a multicountry study. Clinical Infectious Diseases, 72(8), pp.1358-1366.	32150243	2021
C. hominis	Id	IdA25	No				No		Sanger			Human: child	Human	Ghana	Africa	2016-2018	Krumkamp, R., Aldrich, C., Maiga-Ascofare, O., Mbwana, J., Rakotozandrindrainy, N., Borrmann, S., Caccio, S.M., Rakotozandrindrainy, R., Adegnika, A.A., Lusingu, J.P. and Amuasi, J., 2021. Transmission of Cryptosporidium species among human and animal local contact networks in sub-saharan Africa: a multicountry study. Clinical Infectious Diseases, 72(8), pp.1358-1366.	32150243	2021
C. parvum	IIi	IIiA6-like	No				No		Sanger	MW480845		Humans: children, immunocompromised patients	Human	Mozambique	Africa	2007-2012	Messa Jr, Augusto, Pamela C. Köster, Marcelino Garrine, Tacilta Nhampossa, Sérgio Massora, Anélsio Cossa, Quique Bassat et al. "Molecular Characterisation of Cryptosporidium spp. in Mozambican Children Younger than 5 Years Enrolled in a Matched Case-Control Study on the Aetiology of Diarrhoeal Disease." Pathogens 10, no. 4 (2021): 452.	33918893	2021
C. hominis	Id	IdA20	No				No		Sanger	MW480832		Humans: children	Human	Mozambique	Africa	2007-2012	Messa Jr, Augusto, Pamela C. Köster, Marcelino Garrine, Tacilta Nhampossa, Sérgio Massora, Anélsio Cossa, Quique Bassat et al. "Molecular Characterisation of Cryptosporidium spp. in Mozambican Children Younger than 5 Years Enrolled in a Matched Case-Control Study on the Aetiology of Diarrhoeal Disease." Pathogens 10, no. 4 (2021): 452.	33918893	2021
C. hominis	Id	IdA21	No				No		Sanger	MW480833		Humans: children	Human	Mozambique	Africa	2007-2012	Messa Jr, Augusto, Pamela C. Köster, Marcelino Garrine, Tacilta Nhampossa, Sérgio Massora, Anélsio Cossa, Quique Bassat et al. "Molecular Characterisation of Cryptosporidium spp. in Mozambican Children Younger than 5 Years Enrolled in a Matched Case-Control Study on the Aetiology of Diarrhoeal Disease." Pathogens 10, no. 4 (2021): 452.	33918893	2021
C. parvum	IIe	IIeA13G1	No				No		Sanger	MW480843		Humans: children, immunocompromised patients	Human	Mozambique	Africa	2007-2012	Messa Jr, Augusto, Pamela C. Köster, Marcelino Garrine, Tacilta Nhampossa, Sérgio Massora, Anélsio Cossa, Quique Bassat et al. "Molecular Characterisation of Cryptosporidium spp. in Mozambican Children Younger than 5 Years Enrolled in a Matched Case-Control Study on the Aetiology of Diarrhoeal Disease." Pathogens 10, no. 4 (2021): 452.	33918893	2021
C. parvum	IIe	IIeA11G1	No				No		Sanger	MW480844		Humans: children, immunocompromised patients	Human	Mozambique	Africa	2007-2012	Messa Jr, Augusto, Pamela C. Köster, Marcelino Garrine, Tacilta Nhampossa, Sérgio Massora, Anélsio Cossa, Quique Bassat et al. "Molecular Characterisation of Cryptosporidium spp. in Mozambican Children Younger than 5 Years Enrolled in a Matched Case-Control Study on the Aetiology of Diarrhoeal Disease." Pathogens 10, no. 4 (2021): 452.	33918893	2021
C. hominis	Ia	IaA23R3	No				No		Sanger	MW480826		Humans: children, immunocompromised patients	Human	Mozambique	Africa	2007-2012	Messa Jr, Augusto, Pamela C. Köster, Marcelino Garrine, Tacilta Nhampossa, Sérgio Massora, Anélsio Cossa, Quique Bassat et al. "Molecular Characterisation of Cryptosporidium spp. in Mozambican Children Younger than 5 Years Enrolled in a Matched Case-Control Study on the Aetiology of Diarrhoeal Disease." Pathogens 10, no. 4 (2021): 452.	33918893	2021
C. hominis	Ia	IaA24R3	No				No		Sanger	MW480827		Humans: children, immunocompromised patients	Human	Mozambique	Africa	2007-2012	Messa Jr, Augusto, Pamela C. Köster, Marcelino Garrine, Tacilta Nhampossa, Sérgio Massora, Anélsio Cossa, Quique Bassat et al. "Molecular Characterisation of Cryptosporidium spp. in Mozambican Children Younger than 5 Years Enrolled in a Matched Case-Control Study on the Aetiology of Diarrhoeal Disease." Pathogens 10, no. 4 (2021): 452.	33918893	2021
C. hominis	Ia	IaA25R3	No				No		Sanger	MW480828		Humans: children, immunocompromised patients	Human	Mozambique	Africa	2007-2012	Messa Jr, Augusto, Pamela C. Köster, Marcelino Garrine, Tacilta Nhampossa, Sérgio Massora, Anélsio Cossa, Quique Bassat et al. "Molecular Characterisation of Cryptosporidium spp. in Mozambican Children Younger than 5 Years Enrolled in a Matched Case-Control Study on the Aetiology of Diarrhoeal Disease." Pathogens 10, no. 4 (2021): 452.	33918893	2021
C. hominis	Ie	IeA11G3T3	No				No		Sanger	MW480834-MW480835		Humans: children, immunocompromised patients	Human	Mozambique	Africa	2007-2012	Messa Jr, Augusto, Pamela C. Köster, Marcelino Garrine, Tacilta Nhampossa, Sérgio Massora, Anélsio Cossa, Quique Bassat et al. "Molecular Characterisation of Cryptosporidium spp. in Mozambican Children Younger than 5 Years Enrolled in a Matched Case-Control Study on the Aetiology of Diarrhoeal Disease." Pathogens 10, no. 4 (2021): 452.	33918893	2021
C. hominis	Ib	IbA13G2	No				No		Sanger	MW480830		Humans: children, immunocompromised patients	Human	Mozambique	Africa	2007-2012	Messa Jr, Augusto, Pamela C. Köster, Marcelino Garrine, Tacilta Nhampossa, Sérgio Massora, Anélsio Cossa, Quique Bassat et al. "Molecular Characterisation of Cryptosporidium spp. in Mozambican Children Younger than 5 Years Enrolled in a Matched Case-Control Study on the Aetiology of Diarrhoeal Disease." Pathogens 10, no. 4 (2021): 452.	33918893	2021
C. hominis	Ib	IbA10G2	No				No		Sanger	MW480829		Humans: children, immunocompromised patients	Human	Mozambique	Africa	2007-2012	Messa Jr, Augusto, Pamela C. Köster, Marcelino Garrine, Tacilta Nhampossa, Sérgio Massora, Anélsio Cossa, Quique Bassat et al. "Molecular Characterisation of Cryptosporidium spp. in Mozambican Children Younger than 5 Years Enrolled in a Matched Case-Control Study on the Aetiology of Diarrhoeal Disease." Pathogens 10, no. 4 (2021): 452.	33918893	2021
C. hominis	Ib	IbA9G3	No				No		Sanger	MW480831		Humans: children, immunocompromised patients	Human	Mozambique	Africa	2007-2012	Messa Jr, Augusto, Pamela C. Köster, Marcelino Garrine, Tacilta Nhampossa, Sérgio Massora, Anélsio Cossa, Quique Bassat et al. "Molecular Characterisation of Cryptosporidium spp. in Mozambican Children Younger than 5 Years Enrolled in a Matched Case-Control Study on the Aetiology of Diarrhoeal Disease." Pathogens 10, no. 4 (2021): 452.	33918893	2021
C. hominis	If	IfA12G1	No				No		Sanger	MW480836		Humans: children	Human	Mozambique	Africa	2007-2012	Messa Jr, Augusto, Pamela C. Köster, Marcelino Garrine, Tacilta Nhampossa, Sérgio Massora, Anélsio Cossa, Quique Bassat et al. "Molecular Characterisation of Cryptosporidium spp. in Mozambican Children Younger than 5 Years Enrolled in a Matched Case-Control Study on the Aetiology of Diarrhoeal Disease." Pathogens 10, no. 4 (2021): 452.	33918893	2021
C. parvum	IIc	IIcA5G3	No				No		Sanger	MW480838-MW480842		Humans: children, immunocompromised patients	Human	Mozambique	Africa	2007-2012	Messa Jr, Augusto, Pamela C. Köster, Marcelino Garrine, Tacilta Nhampossa, Sérgio Massora, Anélsio Cossa, Quique Bassat et al. "Molecular Characterisation of Cryptosporidium spp. in Mozambican Children Younger than 5 Years Enrolled in a Matched Case-Control Study on the Aetiology of Diarrhoeal Disease." Pathogens 10, no. 4 (2021): 452.	33918893	2021
C. parvum	IIb	IIbA11	No				No		Sanger	MW480837		Humans: children, immunocompromised patients	Human	Mozambique	Africa	2007-2012	Messa Jr, Augusto, Pamela C. Köster, Marcelino Garrine, Tacilta Nhampossa, Sérgio Massora, Anélsio Cossa, Quique Bassat et al. "Molecular Characterisation of Cryptosporidium spp. in Mozambican Children Younger than 5 Years Enrolled in a Matched Case-Control Study on the Aetiology of Diarrhoeal Disease." Pathogens 10, no. 4 (2021): 452.	33918893	2021
C. parvum	IIa	IIaA15G2R1	No				No		Sanger	MW561217-MW561220		Humans: immunocompromised patients	Human	Honduras	Americas	2019-2020	Betancourth, S., Archaga, O., Moncada, W., Rodríguez, V. and Fontecha, G., 2021. First molecular characterization of Cryptosporidium spp. in patients living with HIV in Honduras. Pathogens, 10(3), p.336.	33805766	2021
C. parvum	IId	IIdA19G1	No				No		Sanger			Cattle: calves	Livestock	China	Western Pacific	2016-2018	Wang, Y., Zhang, B., Li, J., Yu, S., Zhang, N., Liu, S., Zhang, Y., Li, J., Ma, N., Cai, Y. and Zhao, Q., 2021. Development of a quantitative real-time PCR assay for detection of Cryptosporidium spp. infection and threatening caused by Cryptosporidium parvum subtype IIdA19G1 in diarrhea calves from Northeastern China. Vector-Borne and Zoonotic Diseases, 21(3), pp.179-190.	33259769	2021
C. parvum	IIa	IIaA16G3R1	No				No		Sanger			Brown Brockets	Livestock	Brazil	Americas		Teixeira, W.F.P., De Oliveira, M.L., de Faria Peres, P.H., Nagata, W.B., Santana, B.N., Oliveira, B.C.M., Duarte, J.M.B., Cardoso, T.C., Lopes, W.D.Z. and Bresciani, K.D.S., 2021. Cryptosporidium parvum in brown brocket (Mazama gouazoubira) from Brazil: first report of the subtype IIaA16G3R1 in cervids. Parasitology International, 80, p.102216.	33137502	2021
C. hominis	Ia	IaA14R3	No				No		Sanger			Human	Human	Canada	Americas	2008-2017	Guy, R.A., Yanta, C.A., Muchaal, P.K., Rankin, M.A., Thivierge, K., Lau, R. and Boggild, A.K., 2021. Molecular characterization of Cryptosporidium isolates from humans in Ontario, Canada. Parasites & Vectors, 14, pp.1-14.	33482898	2021
C. hominis	Ia	IaA19R3	No				No		Sanger			Human	Human	Canada	Americas	2008-2017	Guy, R.A., Yanta, C.A., Muchaal, P.K., Rankin, M.A., Thivierge, K., Lau, R. and Boggild, A.K., 2021. Molecular characterization of Cryptosporidium isolates from humans in Ontario, Canada. Parasites & Vectors, 14, pp.1-14.	33482898	2021
C. hominis	Ia	IaA24R4	No				No		Sanger	MT953500		Human	Human	Canada	Americas	2008-2017	Guy, R.A., Yanta, C.A., Muchaal, P.K., Rankin, M.A., Thivierge, K., Lau, R. and Boggild, A.K., 2021. Molecular characterization of Cryptosporidium isolates from humans in Ontario, Canada. Parasites & Vectors, 14, pp.1-14.	33482898	2021	Authors only proivde accession for unique and rare sequences
C. hominis	Ia	IaA25R3	No				No		Sanger	MT953499		Human	Human	Canada	Americas	2008-2017	Guy, R.A., Yanta, C.A., Muchaal, P.K., Rankin, M.A., Thivierge, K., Lau, R. and Boggild, A.K., 2021. Molecular characterization of Cryptosporidium isolates from humans in Ontario, Canada. Parasites & Vectors, 14, pp.1-14.	33482898	2021
C. hominis	Ib	IbA9G3	No				No		Sanger			Humans	Human	Canada	Americas	2008-2017	Guy, R.A., Yanta, C.A., Muchaal, P.K., Rankin, M.A., Thivierge, K., Lau, R. and Boggild, A.K., 2021. Molecular characterization of Cryptosporidium isolates from humans in Ontario, Canada. Parasites & Vectors, 14, pp.1-14.	33482898	2021
C. hominis	Ib	IbA10G2	No				No		Sanger			Humans	Human	Canada	Americas	2008-2017	Guy, R.A., Yanta, C.A., Muchaal, P.K., Rankin, M.A., Thivierge, K., Lau, R. and Boggild, A.K., 2021. Molecular characterization of Cryptosporidium isolates from humans in Ontario, Canada. Parasites & Vectors, 14, pp.1-14.	33482898	2021
C. hominis	Ib	IbA12G3	No				No		Sanger			Human	Human	Canada	Americas	2008-2017	Guy, R.A., Yanta, C.A., Muchaal, P.K., Rankin, M.A., Thivierge, K., Lau, R. and Boggild, A.K., 2021. Molecular characterization of Cryptosporidium isolates from humans in Ontario, Canada. Parasites & Vectors, 14, pp.1-14.	33482898	2021	Mixed case with one C.parvum gp60 subtype
C. hominis	Id	IdA14	No				No		Sanger			Human	Human	Canada	Americas	2008-2017	Guy, R.A., Yanta, C.A., Muchaal, P.K., Rankin, M.A., Thivierge, K., Lau, R. and Boggild, A.K., 2021. Molecular characterization of Cryptosporidium isolates from humans in Ontario, Canada. Parasites & Vectors, 14, pp.1-14.	33482898	2021
C. hominis	Id	IdA15	No				No		Sanger	MT953501		Humans	Human	Canada	Americas	2008-2017	Guy, R.A., Yanta, C.A., Muchaal, P.K., Rankin, M.A., Thivierge, K., Lau, R. and Boggild, A.K., 2021. Molecular characterization of Cryptosporidium isolates from humans in Ontario, Canada. Parasites & Vectors, 14, pp.1-14.	33482898	2021
C. hominis	Id	IdA15G1	No				No		Sanger			Human	Human	Canada	Americas	2008-2017	Guy, R.A., Yanta, C.A., Muchaal, P.K., Rankin, M.A., Thivierge, K., Lau, R. and Boggild, A.K., 2021. Molecular characterization of Cryptosporidium isolates from humans in Ontario, Canada. Parasites & Vectors, 14, pp.1-14.	33482898	2021
C. hominis	Id	IdA17	No				No		Sanger			Human	Human	Canada	Americas	2008-2017	Guy, R.A., Yanta, C.A., Muchaal, P.K., Rankin, M.A., Thivierge, K., Lau, R. and Boggild, A.K., 2021. Molecular characterization of Cryptosporidium isolates from humans in Ontario, Canada. Parasites & Vectors, 14, pp.1-14.	33482898	2021
C. hominis	Id	IdA22	No				No		Sanger			Human	Human	Canada	Americas	2008-2017	Guy, R.A., Yanta, C.A., Muchaal, P.K., Rankin, M.A., Thivierge, K., Lau, R. and Boggild, A.K., 2021. Molecular characterization of Cryptosporidium isolates from humans in Ontario, Canada. Parasites & Vectors, 14, pp.1-14.	33482898	2021
C. hominis	Id	IdA26	No				No		Sanger	MT953505		Human	Human	Canada	Americas	2008-2017	Guy, R.A., Yanta, C.A., Muchaal, P.K., Rankin, M.A., Thivierge, K., Lau, R. and Boggild, A.K., 2021. Molecular characterization of Cryptosporidium isolates from humans in Ontario, Canada. Parasites & Vectors, 14, pp.1-14.	33482898	2021
C. hominis	Ie	IeA11G3T3	No				No		Sanger			Humans	Human	Canada	Americas	2008-2017	Guy, R.A., Yanta, C.A., Muchaal, P.K., Rankin, M.A., Thivierge, K., Lau, R. and Boggild, A.K., 2021. Molecular characterization of Cryptosporidium isolates from humans in Ontario, Canada. Parasites & Vectors, 14, pp.1-14.	33482898	2021
C. hominis	If	IfA12G1R4	No				No		Sanger			Human	Human	Canada	Americas	2008-2017	Guy, R.A., Yanta, C.A., Muchaal, P.K., Rankin, M.A., Thivierge, K., Lau, R. and Boggild, A.K., 2021. Molecular characterization of Cryptosporidium isolates from humans in Ontario, Canada. Parasites & Vectors, 14, pp.1-14.	33482898	2021	Mixed infection with C. parvum IIcA5G3a
C. hominis	If	IfA12G1R5	No				No		Sanger			Humans	Human	Canada	Americas	2008-2017	Guy, R.A., Yanta, C.A., Muchaal, P.K., Rankin, M.A., Thivierge, K., Lau, R. and Boggild, A.K., 2021. Molecular characterization of Cryptosporidium isolates from humans in Ontario, Canada. Parasites & Vectors, 14, pp.1-14.	33482898	2021
C. hominis	If	IfA14G1R5	No				No		Sanger	MT953506		Human	Human	Canada	Americas	2008-2017	Guy, R.A., Yanta, C.A., Muchaal, P.K., Rankin, M.A., Thivierge, K., Lau, R. and Boggild, A.K., 2021. Molecular characterization of Cryptosporidium isolates from humans in Ontario, Canada. Parasites & Vectors, 14, pp.1-14.	33482898	2021
C. parvum	IIa	IIaA13G2R1	No				No		Sanger			Human	Human	Canada	Americas	2008-2017	Guy, R.A., Yanta, C.A., Muchaal, P.K., Rankin, M.A., Thivierge, K., Lau, R. and Boggild, A.K., 2021. Molecular characterization of Cryptosporidium isolates from humans in Ontario, Canada. Parasites & Vectors, 14, pp.1-14.	33482898	2021
C. parvum	IIa	IIaA14G1R1	No				No		Sanger			Human	Human	Canada	Americas	2008-2017	Guy, R.A., Yanta, C.A., Muchaal, P.K., Rankin, M.A., Thivierge, K., Lau, R. and Boggild, A.K., 2021. Molecular characterization of Cryptosporidium isolates from humans in Ontario, Canada. Parasites & Vectors, 14, pp.1-14.	33482898	2021
C. parvum	IIa	IIaA14G2R1	No				No		Sanger			Human	Human	Canada	Americas	2008-2017	Guy, R.A., Yanta, C.A., Muchaal, P.K., Rankin, M.A., Thivierge, K., Lau, R. and Boggild, A.K., 2021. Molecular characterization of Cryptosporidium isolates from humans in Ontario, Canada. Parasites & Vectors, 14, pp.1-14.	33482898	2021
C. parvum	IIa	IIaA15G2R1	No				No		Sanger			Humans	Human	Canada	Americas	2008-2017	Guy, R.A., Yanta, C.A., Muchaal, P.K., Rankin, M.A., Thivierge, K., Lau, R. and Boggild, A.K., 2021. Molecular characterization of Cryptosporidium isolates from humans in Ontario, Canada. Parasites & Vectors, 14, pp.1-14.	33482898	2021	Mixed infection with C. parvum IIaA16G1R1
C. parvum	IIa	IIaA15G2R2	No				No		Sanger			Humans	Human	Canada	Americas	2008-2017	Guy, R.A., Yanta, C.A., Muchaal, P.K., Rankin, M.A., Thivierge, K., Lau, R. and Boggild, A.K., 2021. Molecular characterization of Cryptosporidium isolates from humans in Ontario, Canada. Parasites & Vectors, 14, pp.1-14.	33482898	2021
C. parvum	IIa	IIaA16G1R1	No				No		Sanger			Human	Human	Canada	Americas	2008-2017	Guy, R.A., Yanta, C.A., Muchaal, P.K., Rankin, M.A., Thivierge, K., Lau, R. and Boggild, A.K., 2021. Molecular characterization of Cryptosporidium isolates from humans in Ontario, Canada. Parasites & Vectors, 14, pp.1-14.	33482898	2021	Mixed infection with IIaA15G2R1
C. parvum	IIa	IIaA16G2R1	No				No		Sanger			Humans	Human	Canada	Americas	2008-2017	Guy, R.A., Yanta, C.A., Muchaal, P.K., Rankin, M.A., Thivierge, K., Lau, R. and Boggild, A.K., 2021. Molecular characterization of Cryptosporidium isolates from humans in Ontario, Canada. Parasites & Vectors, 14, pp.1-14.	33482898	2021
C. parvum	IIa	IIaA16G3R1	No				No		Sanger			Humans	Human	Canada	Americas	2008-2017	Guy, R.A., Yanta, C.A., Muchaal, P.K., Rankin, M.A., Thivierge, K., Lau, R. and Boggild, A.K., 2021. Molecular characterization of Cryptosporidium isolates from humans in Ontario, Canada. Parasites & Vectors, 14, pp.1-14.	33482898	2021
C. parvum	IIa	IIaA17G2R1	No				No		Sanger			Humans	Human	Canada	Americas	2008-2017	Guy, R.A., Yanta, C.A., Muchaal, P.K., Rankin, M.A., Thivierge, K., Lau, R. and Boggild, A.K., 2021. Molecular characterization of Cryptosporidium isolates from humans in Ontario, Canada. Parasites & Vectors, 14, pp.1-14.	33482898	2021
C. parvum	IIa	IIaA17G3R1	No				No		Sanger			Human	Human	Canada	Americas	2008-2017	Guy, R.A., Yanta, C.A., Muchaal, P.K., Rankin, M.A., Thivierge, K., Lau, R. and Boggild, A.K., 2021. Molecular characterization of Cryptosporidium isolates from humans in Ontario, Canada. Parasites & Vectors, 14, pp.1-14.	33482898	2021
C. parvum	IIa	IIaA17G4R1	No				No		Sanger			Humans	Human	Canada	Americas	2008-2017	Guy, R.A., Yanta, C.A., Muchaal, P.K., Rankin, M.A., Thivierge, K., Lau, R. and Boggild, A.K., 2021. Molecular characterization of Cryptosporidium isolates from humans in Ontario, Canada. Parasites & Vectors, 14, pp.1-14.	33482898	2021
C. parvum	IIa	IIaA19G1R1	No				No		Sanger			Human	Human	Canada	Americas	2008-2017	Guy, R.A., Yanta, C.A., Muchaal, P.K., Rankin, M.A., Thivierge, K., Lau, R. and Boggild, A.K., 2021. Molecular characterization of Cryptosporidium isolates from humans in Ontario, Canada. Parasites & Vectors, 14, pp.1-14.	33482898	2021
C. parvum	IIa	IIaA19G2R1	No				No		Sanger			Human	Human	Canada	Americas	2008-2017	Guy, R.A., Yanta, C.A., Muchaal, P.K., Rankin, M.A., Thivierge, K., Lau, R. and Boggild, A.K., 2021. Molecular characterization of Cryptosporidium isolates from humans in Ontario, Canada. Parasites & Vectors, 14, pp.1-14.	33482898	2021
C. parvum	IIc	IIcA5G3a	No				No		Sanger			Humans	Human	Canada	Americas	2008-2017	Guy, R.A., Yanta, C.A., Muchaal, P.K., Rankin, M.A., Thivierge, K., Lau, R. and Boggild, A.K., 2021. Molecular characterization of Cryptosporidium isolates from humans in Ontario, Canada. Parasites & Vectors, 14, pp.1-14.	33482898	2021	Mixed infection witih C.hominis IfA12G1R4
C. parvum	IIc	IIcA5G3d	No				No		Sanger			Human	Human	Canada	Americas	2008-2017	Guy, R.A., Yanta, C.A., Muchaal, P.K., Rankin, M.A., Thivierge, K., Lau, R. and Boggild, A.K., 2021. Molecular characterization of Cryptosporidium isolates from humans in Ontario, Canada. Parasites & Vectors, 14, pp.1-14.	33482898	2021
C. parvum	IId	IIdA18G1	No				No		Sanger	MT953507		Human	Human	Canada	Americas	2008-2017	Guy, R.A., Yanta, C.A., Muchaal, P.K., Rankin, M.A., Thivierge, K., Lau, R. and Boggild, A.K., 2021. Molecular characterization of Cryptosporidium isolates from humans in Ontario, Canada. Parasites & Vectors, 14, pp.1-14.	33482898	2021
C. parvum	IId	IIdA20G1	No				No		Sanger			Humans	Human	Canada	Americas	2008-2017	Guy, R.A., Yanta, C.A., Muchaal, P.K., Rankin, M.A., Thivierge, K., Lau, R. and Boggild, A.K., 2021. Molecular characterization of Cryptosporidium isolates from humans in Ontario, Canada. Parasites & Vectors, 14, pp.1-14.	33482898	2021
C. hominis	Ib	IbA10G2	No				No		Sanger			Humans: children	Human	Madagascar	Africa	2016-2018	Tichkule, S., Jex, A.R., Van Oosterhout, C., Sannella, A.R., Krumkamp, R., Aldrich, C., Maiga-Ascofare, O., Dekker, D., Lamshöft, M., Mbwana, J. and Rakotozandrindrainy, N., 2021. Comparative genomics revealed adaptive admixture in Cryptosporidium hominis in Africa. Microbial Genomics, 7(1), p.000493.	33355530	2021	Removed from study to avoid bias in comparative genomics analysis as this subtype is extremely rare in Africa
C. hominis	Id	IdA17	No				No		Sanger, NGS			Humans: children	Human	Tanzania	Africa	2016-2018	Tichkule, S., Jex, A.R., Van Oosterhout, C., Sannella, A.R., Krumkamp, R., Aldrich, C., Maiga-Ascofare, O., Dekker, D., Lamshöft, M., Mbwana, J. and Rakotozandrindrainy, N., 2021. Comparative genomics revealed adaptive admixture in Cryptosporidium hominis in Africa. Microbial Genomics, 7(1), p.000493.	33355530	2021
C. hominis	Id	IdA19	No				No		Sanger, NGS			Humans: children	Human	Tanzania	Africa	2016-2018	Tichkule, S., Jex, A.R., Van Oosterhout, C., Sannella, A.R., Krumkamp, R., Aldrich, C., Maiga-Ascofare, O., Dekker, D., Lamshöft, M., Mbwana, J. and Rakotozandrindrainy, N., 2021. Comparative genomics revealed adaptive admixture in Cryptosporidium hominis in Africa. Microbial Genomics, 7(1), p.000493.	33355530	2021
C. hominis	If	IfA14G1	No				No		Sanger, NGS			Humans: children	Human	Tanzania	Africa	2016-2018	Tichkule, S., Jex, A.R., Van Oosterhout, C., Sannella, A.R., Krumkamp, R., Aldrich, C., Maiga-Ascofare, O., Dekker, D., Lamshöft, M., Mbwana, J. and Rakotozandrindrainy, N., 2021. Comparative genomics revealed adaptive admixture in Cryptosporidium hominis in Africa. Microbial Genomics, 7(1), p.000493.	33355530	2021
C. hominis	Ie	IeA11G3T3	No				No		Sanger, NGS			Humans: children	Human	Gabon, Ghana, Tanzania	Africa, Africa, Africa	2016-2018	Tichkule, S., Jex, A.R., Van Oosterhout, C., Sannella, A.R., Krumkamp, R., Aldrich, C., Maiga-Ascofare, O., Dekker, D., Lamshöft, M., Mbwana, J. and Rakotozandrindrainy, N., 2021. Comparative genomics revealed adaptive admixture in Cryptosporidium hominis in Africa. Microbial Genomics, 7(1), p.000493.	33355530	2021
C. hominis	Ia	IaA25	No				No		Sanger, NGS			Humans: children	Human	Tanzania	Africa	2016-2018	Tichkule, S., Jex, A.R., Van Oosterhout, C., Sannella, A.R., Krumkamp, R., Aldrich, C., Maiga-Ascofare, O., Dekker, D., Lamshöft, M., Mbwana, J. and Rakotozandrindrainy, N., 2021. Comparative genomics revealed adaptive admixture in Cryptosporidium hominis in Africa. Microbial Genomics, 7(1), p.000493.	33355530	2021
C. hominis	Ib	IbA9G3	No				No		Sanger, NGS			Humans: children	Human	Gabon, Tanzania	Africa, Africa	2016-2018	Tichkule, S., Jex, A.R., Van Oosterhout, C., Sannella, A.R., Krumkamp, R., Aldrich, C., Maiga-Ascofare, O., Dekker, D., Lamshöft, M., Mbwana, J. and Rakotozandrindrainy, N., 2021. Comparative genomics revealed adaptive admixture in Cryptosporidium hominis in Africa. Microbial Genomics, 7(1), p.000493.	33355530	2021
C. hominis	Id	IdA22	No				No		Sanger, NGS			Humans: children	Human	Gabon	Africa	2016-2018	Tichkule, S., Jex, A.R., Van Oosterhout, C., Sannella, A.R., Krumkamp, R., Aldrich, C., Maiga-Ascofare, O., Dekker, D., Lamshöft, M., Mbwana, J. and Rakotozandrindrainy, N., 2021. Comparative genomics revealed adaptive admixture in Cryptosporidium hominis in Africa. Microbial Genomics, 7(1), p.000493.	33355530	2021
C. hominis	Ib	IbA13G3	No				No		Sanger, NGS			Humans: children	Human	Gabon	Africa	2016-2018	Tichkule, S., Jex, A.R., Van Oosterhout, C., Sannella, A.R., Krumkamp, R., Aldrich, C., Maiga-Ascofare, O., Dekker, D., Lamshöft, M., Mbwana, J. and Rakotozandrindrainy, N., 2021. Comparative genomics revealed adaptive admixture in Cryptosporidium hominis in Africa. Microbial Genomics, 7(1), p.000493.	33355530	2021
C. hominis	Ia	IaA14	No				No		Sanger, NGS			Humans: children	Human	Madagascar	Africa	2016-2018	Tichkule, S., Jex, A.R., Van Oosterhout, C., Sannella, A.R., Krumkamp, R., Aldrich, C., Maiga-Ascofare, O., Dekker, D., Lamshöft, M., Mbwana, J. and Rakotozandrindrainy, N., 2021. Comparative genomics revealed adaptive admixture in Cryptosporidium hominis in Africa. Microbial Genomics, 7(1), p.000493.	33355530	2021
C. hominis	Id	IdA15	No				No		Sanger, NGS			Humans: children	Human	Ghana	Africa	2016-2018	Tichkule, S., Jex, A.R., Van Oosterhout, C., Sannella, A.R., Krumkamp, R., Aldrich, C., Maiga-Ascofare, O., Dekker, D., Lamshöft, M., Mbwana, J. and Rakotozandrindrainy, N., 2021. Comparative genomics revealed adaptive admixture in Cryptosporidium hominis in Africa. Microbial Genomics, 7(1), p.000493.	33355530	2021
C. parvum	IIa	IIaA15G2R1	No				No		Sanger	MT637080		Cattle: calves	Livestock	Austria	Europe		Lichtmannsperger, K., Harl, J., Freudenthaler, K., Hinney, B., Wittek, T. and Joachim, A., 2020. Cryptosporidium parvum, Cryptosporidium ryanae, and Cryptosporidium bovis in samples from calves in Austria. Parasitology research, 119, pp.4291-4295.	33057813	2020
C. parvum	IIa	IIaA21G2R1	No				No		Sanger	MT637082		Cattle: calves	Livestock	Austria	Europe		Lichtmannsperger, K., Harl, J., Freudenthaler, K., Hinney, B., Wittek, T. and Joachim, A., 2020. Cryptosporidium parvum, Cryptosporidium ryanae, and Cryptosporidium bovis in samples from calves in Austria. Parasitology research, 119, pp.4291-4295.	33057813	2020
C. parvum	IIa	IIaA19G2R1	No				No		Sanger	MT637083		Cattle: calves	Livestock	Austria	Europe		Lichtmannsperger, K., Harl, J., Freudenthaler, K., Hinney, B., Wittek, T. and Joachim, A., 2020. Cryptosporidium parvum, Cryptosporidium ryanae, and Cryptosporidium bovis in samples from calves in Austria. Parasitology research, 119, pp.4291-4295.	33057813	2020
C. parvum	IIa	IIaA14G1R1	No				No		Sanger	MT637081		Cattle: calves	Livestock	Austria	Europe		Lichtmannsperger, K., Harl, J., Freudenthaler, K., Hinney, B., Wittek, T. and Joachim, A., 2020. Cryptosporidium parvum, Cryptosporidium ryanae, and Cryptosporidium bovis in samples from calves in Austria. Parasitology research, 119, pp.4291-4295.	33057813	2020
C. parvum	IId	IIdA20G1	No				No		Sanger	MT156342, MT885265		Cattle: pre-weaned calves, post-weaned calves	Livestock	China	Western Pacific	2019	Xue, N.Y., Liu, F., Tao, W.F., Zhao, Q., Qiu, H.Y., Hu, Y., Chen, Y., Wei, X.Y., Wang, W., Gao, D. and Ni, H.B., 2020. Molecular detection of Cryptosporidium spp. and Enterocytozoon bieneusi in Longjiang Wagyu cattle in Northeastern China. Microbial Pathogenesis, 149, p.104526.	33010364	2020
C. parvum	IIa	IIaA13G4R1	Yes		TCA/TCG	ACATCA	No		Sanger	MN962697		Sheep: lamb	Livestock	Türkiye	Europe	2016-2018	Kabir, M.H.B., Ceylan, O., Ceylan, C., Shehata, A.A., Bando, H., Essa, M.I., Xuan, X., Sevinc, F. and Kato, K., 2020. Molecular detection of genotypes and subtypes of Cryptosporidium infection in diarrheic calves, lambs, and goat kids from Turkey. Parasitology international, 79, p.102163.	32589940	2020
C. parvum	IIa	IIaA12G3R1	Yes		TCA/TCG	ACATCA	No		Sanger	MN962652, MN962659, MN962672, MN962675, MN962702 – MN962703, MN962709, MN998537		Cattle: calf, Sheep: lamb	Livestock	Türkiye	Europe	2016-2018	Kabir, M.H.B., Ceylan, O., Ceylan, C., Shehata, A.A., Bando, H., Essa, M.I., Xuan, X., Sevinc, F. and Kato, K., 2020. Molecular detection of genotypes and subtypes of Cryptosporidium infection in diarrheic calves, lambs, and goat kids from Turkey. Parasitology international, 79, p.102163.	32589940	2020
C. parvum	IIa	IIaA11G3R1	Yes		TCA/TCG	ACATCA	No		Sanger	MN962678		Cattle: calf	Livestock	Türkiye	Europe	2016-2018	Kabir, M.H.B., Ceylan, O., Ceylan, C., Shehata, A.A., Bando, H., Essa, M.I., Xuan, X., Sevinc, F. and Kato, K., 2020. Molecular detection of genotypes and subtypes of Cryptosporidium infection in diarrheic calves, lambs, and goat kids from Turkey. Parasitology international, 79, p.102163.	32589940	2020
C. parvum	IIa	IIaA11G2R1	No				No		Sanger	MN962669,MN962700, MN962712		Cattle: calves, Sheep: lamb	Livestock	Türkiye	Europe	2016-2018	Kabir, M.H.B., Ceylan, O., Ceylan, C., Shehata, A.A., Bando, H., Essa, M.I., Xuan, X., Sevinc, F. and Kato, K., 2020. Molecular detection of genotypes and subtypes of Cryptosporidium infection in diarrheic calves, lambs, and goat kids from Turkey. Parasitology international, 79, p.102163.	32589940	2020
C. parvum	IIa	IIaA13G2R1	No				No		Sanger	MN962650–MN962651, MN962653–MN962658, MN962660–MN962662, MN962665–MN962668, MN962670–MN962671, MN962673–MN962674, MN962677, MN962679, MN962682–MN962689, MN962691–MN962695, MN962699, MN962704, MN962706–MN962707, MN962710–MN962711, MN962713–MN962714, MN962716–MN962718, MN998531, MN998533–MN998536, MN998538–MN998541		Cattle: calves, Goat: kid, Sheep: lambs	Livestock	Türkiye	Europe	2016-2018	Kabir, M.H.B., Ceylan, O., Ceylan, C., Shehata, A.A., Bando, H., Essa, M.I., Xuan, X., Sevinc, F. and Kato, K., 2020. Molecular detection of genotypes and subtypes of Cryptosporidium infection in diarrheic calves, lambs, and goat kids from Turkey. Parasitology international, 79, p.102163.	32589940	2020
C. parvum	IIa	IIaA14G1R1	No				No		Sanger	MN962705		Goat: kid	Livestock	Türkiye	Europe	2016-2018	Kabir, M.H.B., Ceylan, O., Ceylan, C., Shehata, A.A., Bando, H., Essa, M.I., Xuan, X., Sevinc, F. and Kato, K., 2020. Molecular detection of genotypes and subtypes of Cryptosporidium infection in diarrheic calves, lambs, and goat kids from Turkey. Parasitology international, 79, p.102163.	32589940	2020
C. parvum	IIa	IIaA14G3R1	No				No		Sanger	MN962698		Sheep: lamb	Livestock	Türkiye	Europe	2016-2018	Kabir, M.H.B., Ceylan, O., Ceylan, C., Shehata, A.A., Bando, H., Essa, M.I., Xuan, X., Sevinc, F. and Kato, K., 2020. Molecular detection of genotypes and subtypes of Cryptosporidium infection in diarrheic calves, lambs, and goat kids from Turkey. Parasitology international, 79, p.102163.	32589940	2020
C. parvum	IIa	IIaA15G2R1	No				No		Sanger	MN962663, MN962676, MN962680–MN962681, MN962696, MN962701, MN962708, MN962715, MN998532		Cattle: calves, Sheep: lamb	Livestock	Türkiye	Europe	2016-2018	Kabir, M.H.B., Ceylan, O., Ceylan, C., Shehata, A.A., Bando, H., Essa, M.I., Xuan, X., Sevinc, F. and Kato, K., 2020. Molecular detection of genotypes and subtypes of Cryptosporidium infection in diarrheic calves, lambs, and goat kids from Turkey. Parasitology international, 79, p.102163.	32589940	2020
C. parvum	IId	IIdA16G1	No				No		Sanger	MN962664		Cattle: calf	Livestock	Türkiye	Europe	2016-2018	Kabir, M.H.B., Ceylan, O., Ceylan, C., Shehata, A.A., Bando, H., Essa, M.I., Xuan, X., Sevinc, F. and Kato, K., 2020. Molecular detection of genotypes and subtypes of Cryptosporidium infection in diarrheic calves, lambs, and goat kids from Turkey. Parasitology international, 79, p.102163.	32589940	2020
C. parvum	IId	IIdA18G1	No				No		Sanger	MN998529		Cattle: calf	Livestock	Türkiye	Europe	2016-2018	Kabir, M.H.B., Ceylan, O., Ceylan, C., Shehata, A.A., Bando, H., Essa, M.I., Xuan, X., Sevinc, F. and Kato, K., 2020. Molecular detection of genotypes and subtypes of Cryptosporidium infection in diarrheic calves, lambs, and goat kids from Turkey. Parasitology international, 79, p.102163.	32589940	2020
C. parvum	IId	IIdA22G1	No				No		Sanger	MN962690, MN998530		Cattle: calves	Livestock	Türkiye	Europe	2016-2018	Kabir, M.H.B., Ceylan, O., Ceylan, C., Shehata, A.A., Bando, H., Essa, M.I., Xuan, X., Sevinc, F. and Kato, K., 2020. Molecular detection of genotypes and subtypes of Cryptosporidium infection in diarrheic calves, lambs, and goat kids from Turkey. Parasitology international, 79, p.102163.	32589940	2020
C. parvum	IIa	IIaA10G2R1	No				No		Sanger			Humans	Human	Ireland	Europe	2015-2018	O’Leary, J.K., Blake, L., Corcoran, G.D., Sleator, R.D. and Lucey, B., 2020. Development of novel methodology for the molecular differentiation of Cryptosporidium parvum gp60 subtypes via high resolution melting analysis. MethodsX, 7, p.101157.	33318958	2020
C. parvum	IIa	IIaA15G1R2	No				No		Sanger			Humans	Human	Ireland	Europe	2015-2018	O’Leary, J.K., Blake, L., Corcoran, G.D., Sleator, R.D. and Lucey, B., 2020. Development of novel methodology for the molecular differentiation of Cryptosporidium parvum gp60 subtypes via high resolution melting analysis. MethodsX, 7, p.101157.	33318958	2020
C. parvum	IIa	IIaA15G2R1	No				No		Sanger			Humans	Human	Ireland	Europe	2015-2018	O’Leary, J.K., Blake, L., Corcoran, G.D., Sleator, R.D. and Lucey, B., 2020. Development of novel methodology for the molecular differentiation of Cryptosporidium parvum gp60 subtypes via high resolution melting analysis. MethodsX, 7, p.101157.	33318958	2020
C. parvum	IIa	IIaA17G1R1	No				No		Sanger			Humans	Human	Ireland	Europe	2015-2018	O’Leary, J.K., Blake, L., Corcoran, G.D., Sleator, R.D. and Lucey, B., 2020. Development of novel methodology for the molecular differentiation of Cryptosporidium parvum gp60 subtypes via high resolution melting analysis. MethodsX, 7, p.101157.	33318958	2020
C. parvum	IIa	IIaA17G2R1	No				No		Sanger			Humans	Human	Ireland	Europe	2015-2018	O’Leary, J.K., Blake, L., Corcoran, G.D., Sleator, R.D. and Lucey, B., 2020. Development of novel methodology for the molecular differentiation of Cryptosporidium parvum gp60 subtypes via high resolution melting analysis. MethodsX, 7, p.101157.	33318958	2020
C. parvum	IIa	IIaA17G3R1	No				No		Sanger			Humans	Human	Ireland	Europe	2015-2018	O’Leary, J.K., Blake, L., Corcoran, G.D., Sleator, R.D. and Lucey, B., 2020. Development of novel methodology for the molecular differentiation of Cryptosporidium parvum gp60 subtypes via high resolution melting analysis. MethodsX, 7, p.101157.	33318958	2020
C. parvum	IIa	IIaA17G4R1	No				No		Sanger			Humans	Human	Ireland	Europe	2015-2018	O’Leary, J.K., Blake, L., Corcoran, G.D., Sleator, R.D. and Lucey, B., 2020. Development of novel methodology for the molecular differentiation of Cryptosporidium parvum gp60 subtypes via high resolution melting analysis. MethodsX, 7, p.101157.	33318958	2020
C. parvum	IIa	IIaA18G3R1	No				No		Sanger			Humans	Human	Ireland	Europe	2015-2018	O’Leary, J.K., Blake, L., Corcoran, G.D., Sleator, R.D. and Lucey, B., 2020. Development of novel methodology for the molecular differentiation of Cryptosporidium parvum gp60 subtypes via high resolution melting analysis. MethodsX, 7, p.101157.	33318958	2020
C. parvum	IIa	IIaA19G3R1	No				No		Sanger			Humans	Human	Ireland	Europe	2015-2018	O’Leary, J.K., Blake, L., Corcoran, G.D., Sleator, R.D. and Lucey, B., 2020. Development of novel methodology for the molecular differentiation of Cryptosporidium parvum gp60 subtypes via high resolution melting analysis. MethodsX, 7, p.101157.	33318958	2020
C. parvum	IIa	IIaA19G4R1	No				No		Sanger			Humans	Human	Ireland	Europe	2015-2018	O’Leary, J.K., Blake, L., Corcoran, G.D., Sleator, R.D. and Lucey, B., 2020. Development of novel methodology for the molecular differentiation of Cryptosporidium parvum gp60 subtypes via high resolution melting analysis. MethodsX, 7, p.101157.	33318958	2020
C. parvum	IIa	IIaA20G3R1	No				No		Sanger			Humans	Human	Ireland	Europe	2015-2018	O’Leary, J.K., Blake, L., Corcoran, G.D., Sleator, R.D. and Lucey, B., 2020. Development of novel methodology for the molecular differentiation of Cryptosporidium parvum gp60 subtypes via high resolution melting analysis. MethodsX, 7, p.101157.	33318958	2020
C. parvum	IIa	IIaA21G3R1	No				No		Sanger			Humans	Human	Ireland	Europe	2015-2018	O’Leary, J.K., Blake, L., Corcoran, G.D., Sleator, R.D. and Lucey, B., 2020. Development of novel methodology for the molecular differentiation of Cryptosporidium parvum gp60 subtypes via high resolution melting analysis. MethodsX, 7, p.101157.	33318958	2020
C. hominis	If-like-	If-like-A15G2	No				No		Sanger	MH442996, MT724047		Camels (Bactrian)	Livestock	China	Western Pacific		Cao, Y., Cui, Z., Zhou, Q., Jing, B., Xu, C., Wang, T., Qi, M. and Zhang, L., 2020. Genetic diversity of Cryptosporidium in bactrian camels (Camelus bactrianus) in Xinjiang, Northwestern China. Pathogens, 9(11), p.946.	33202835	2020
C. parvum	IId	IIdA15G1	No				No		Sanger			Camels (Bactrian)	Livestock	China	Western Pacific		Cao, Y., Cui, Z., Zhou, Q., Jing, B., Xu, C., Wang, T., Qi, M. and Zhang, L., 2020. Genetic diversity of Cryptosporidium in bactrian camels (Camelus bactrianus) in Xinjiang, Northwestern China. Pathogens, 9(11), p.946.	33202835	2020
C. hominis	Ik	IkA19G1	No				No		Sanger	MH442995		Camels (Bactrian)	Livestock	China	Western Pacific		Cao, Y., Cui, Z., Zhou, Q., Jing, B., Xu, C., Wang, T., Qi, M. and Zhang, L., 2020. Genetic diversity of Cryptosporidium in bactrian camels (Camelus bactrianus) in Xinjiang, Northwestern China. Pathogens, 9(11), p.946.	33202835	2020
C. parvum	IId	IIdA15G1	No				No		Sanger			Cattle: neonatal calves	Livestock	China	Western Pacific	2018	Qi, M., Zhang, K., Huang, M., Wang, S., Xu, C., Wang, T., Jing, B. and Li, J., 2020. Longitudinal detection of Cryptosporidium spp. in 1–10-week-old dairy calves on a farm in Xinjiang, China. Parasitology research, 119, pp.3839-3844.	32996049	2020	Mixed infection with C. bovis and C. ryanae in nine sanples from eight calves
C. parvum	IIa	IIaA18G3R1	No				No		Sanger	MT093986		Humans	Human	Ireland	Europe	2015-2018	O’Leary, J.K., Blake, L., Corcoran, G.D., Sleator, R.D. and Lucey, B., 2020. Increased diversity and novel subtypes among clinical Cryptosporidium parvum and Cryptosporidium hominis isolates in Southern Ireland. Experimental Parasitology, 218, p.107967.	32858044	2020
C. parvum	IIa	IIaA15G2R1	No				No		Sanger	MT093987		Humans	Human	Ireland	Europe	2015-2018	O’Leary, J.K., Blake, L., Corcoran, G.D., Sleator, R.D. and Lucey, B., 2020. Increased diversity and novel subtypes among clinical Cryptosporidium parvum and Cryptosporidium hominis isolates in Southern Ireland. Experimental Parasitology, 218, p.107967.	32858044	2020
C. parvum	IIa	IIaA20G3R1	No				No		Sanger	MT113474		Humans	Human	Ireland	Europe	2015-2018	O’Leary, J.K., Blake, L., Corcoran, G.D., Sleator, R.D. and Lucey, B., 2020. Increased diversity and novel subtypes among clinical Cryptosporidium parvum and Cryptosporidium hominis isolates in Southern Ireland. Experimental Parasitology, 218, p.107967.	32858044	2020
C. parvum	IIa	IIaA17G2R1	No				No		Sanger	MT093988		Humans	Human	Ireland	Europe	2015-2018	O’Leary, J.K., Blake, L., Corcoran, G.D., Sleator, R.D. and Lucey, B., 2020. Increased diversity and novel subtypes among clinical Cryptosporidium parvum and Cryptosporidium hominis isolates in Southern Ireland. Experimental Parasitology, 218, p.107967.	32858044	2020
C. parvum	IIa	IIaA21G3R1	No				No		Sanger	MT113473		Humans	Human	Ireland	Europe	2015-2018	O’Leary, J.K., Blake, L., Corcoran, G.D., Sleator, R.D. and Lucey, B., 2020. Increased diversity and novel subtypes among clinical Cryptosporidium parvum and Cryptosporidium hominis isolates in Southern Ireland. Experimental Parasitology, 218, p.107967.	32858044	2020
C. parvum	IIa	IIaA19G4R1	No				No		Sanger	MT093989		Humans	Human	Ireland	Europe	2015-2018	O’Leary, J.K., Blake, L., Corcoran, G.D., Sleator, R.D. and Lucey, B., 2020. Increased diversity and novel subtypes among clinical Cryptosporidium parvum and Cryptosporidium hominis isolates in Southern Ireland. Experimental Parasitology, 218, p.107967.	32858044	2020
C. parvum	IIa	IIaA19G3R1	No				No		Sanger	MT113472		Human	Human	Ireland	Europe	2015-2018	O’Leary, J.K., Blake, L., Corcoran, G.D., Sleator, R.D. and Lucey, B., 2020. Increased diversity and novel subtypes among clinical Cryptosporidium parvum and Cryptosporidium hominis isolates in Southern Ireland. Experimental Parasitology, 218, p.107967.	32858044	2020
C. parvum	IIa	IIaA17G1R1	No				No		Sanger	MT093990		Humans	Human	Ireland	Europe	2015-2018	O’Leary, J.K., Blake, L., Corcoran, G.D., Sleator, R.D. and Lucey, B., 2020. Increased diversity and novel subtypes among clinical Cryptosporidium parvum and Cryptosporidium hominis isolates in Southern Ireland. Experimental Parasitology, 218, p.107967.	32858044	2020
C. parvum	IIa	IIaA10G2R1	No				No		Sanger	MT113471		Humans	Human	Ireland	Europe	2015-2018	O’Leary, J.K., Blake, L., Corcoran, G.D., Sleator, R.D. and Lucey, B., 2020. Increased diversity and novel subtypes among clinical Cryptosporidium parvum and Cryptosporidium hominis isolates in Southern Ireland. Experimental Parasitology, 218, p.107967.	32858044	2020
C. parvum	IIa	IIaA17G4R1	No				No		Sanger	MT053123, MT053127		Humans	Human	Ireland	Europe	2015-2018	O’Leary, J.K., Blake, L., Corcoran, G.D., Sleator, R.D. and Lucey, B., 2020. Increased diversity and novel subtypes among clinical Cryptosporidium parvum and Cryptosporidium hominis isolates in Southern Ireland. Experimental Parasitology, 218, p.107967.	32858044	2020
C. parvum	IIa	IIaA17G3R1	No				No		Sanger	MT053125, MT053126		Humans	Human	Ireland	Europe	2015-2018	O’Leary, J.K., Blake, L., Corcoran, G.D., Sleator, R.D. and Lucey, B., 2020. Increased diversity and novel subtypes among clinical Cryptosporidium parvum and Cryptosporidium hominis isolates in Southern Ireland. Experimental Parasitology, 218, p.107967.	32858044	2020
C. parvum	IIa	IIaA15G1R2	No				No		Sanger	MT053124		Human	Human	Ireland	Europe	2015-2018	O’Leary, J.K., Blake, L., Corcoran, G.D., Sleator, R.D. and Lucey, B., 2020. Increased diversity and novel subtypes among clinical Cryptosporidium parvum and Cryptosporidium hominis isolates in Southern Ireland. Experimental Parasitology, 218, p.107967.	32858044	2020
C. hominis	Ib	IbA10G2	No				No		Sanger	MT093991		Human	Human	Ireland	Europe	2015-2018	O’Leary, J.K., Blake, L., Corcoran, G.D., Sleator, R.D. and Lucey, B., 2020. Increased diversity and novel subtypes among clinical Cryptosporidium parvum and Cryptosporidium hominis isolates in Southern Ireland. Experimental Parasitology, 218, p.107967.	32858044	2020
C. hominis	Ib	IbA12G3	No				No		Sanger	MT053130, MT053132-MT053134		Humans	Human	Ireland	Europe	2015-2018	O’Leary, J.K., Blake, L., Corcoran, G.D., Sleator, R.D. and Lucey, B., 2020. Increased diversity and novel subtypes among clinical Cryptosporidium parvum and Cryptosporidium hominis isolates in Southern Ireland. Experimental Parasitology, 218, p.107967.	32858044	2020
C. hominis	Ia	IaA14R3	No				No		Sanger	MT053129		Human	Human	Ireland	Europe	2015-2018	O’Leary, J.K., Blake, L., Corcoran, G.D., Sleator, R.D. and Lucey, B., 2020. Increased diversity and novel subtypes among clinical Cryptosporidium parvum and Cryptosporidium hominis isolates in Southern Ireland. Experimental Parasitology, 218, p.107967.	32858044	2020
C. hominis	Ie	IeA11G3T3	No				No		Sanger	MT053128		Human	Human	Ireland	Europe	2015-2018	O’Leary, J.K., Blake, L., Corcoran, G.D., Sleator, R.D. and Lucey, B., 2020. Increased diversity and novel subtypes among clinical Cryptosporidium parvum and Cryptosporidium hominis isolates in Southern Ireland. Experimental Parasitology, 218, p.107967.	32858044	2020
C. hominis	If	IfA12G1R5	No				No		Sanger	MT053131		Human	Human	Ireland	Europe	2015-2018	O’Leary, J.K., Blake, L., Corcoran, G.D., Sleator, R.D. and Lucey, B., 2020. Increased diversity and novel subtypes among clinical Cryptosporidium parvum and Cryptosporidium hominis isolates in Southern Ireland. Experimental Parasitology, 218, p.107967.	32858044	2020
C. parvum	IIa	IIaA14G3R1	No				No		Sanger	MN561805, MN561816-MN561817		Cattle: pre-weaned calves	Livestock	Japan	Western Pacific	2018-2019	Kabir, M.H.B., Itoh, M., Shehata, A.A., Bando, H., Fukuda, Y., Murakoshi, F., Fujikura, A., Okawa, H., Endo, T., Goto, A. and Kachi, M., 2020. Distribution of Cryptosporidium species isolated from diarrhoeic calves in Japan. Parasitology International, 78, p.102153.	32504804	2020
C. parvum	IIa	IIaA14G2R1	No				No		Sanger	MN561818, MN561833		Cattle: pre-weaned calves	Livestock	Japan	Western Pacific	2018-2019	Kabir, M.H.B., Itoh, M., Shehata, A.A., Bando, H., Fukuda, Y., Murakoshi, F., Fujikura, A., Okawa, H., Endo, T., Goto, A. and Kachi, M., 2020. Distribution of Cryptosporidium species isolated from diarrhoeic calves in Japan. Parasitology International, 78, p.102153.	32504804	2020
C. parvum	IIa	IIaA13G1R1	No				No		Sanger	MN561809		Cattle: pre-weaned calves	Livestock	Japan	Western Pacific	2018-2019	Kabir, M.H.B., Itoh, M., Shehata, A.A., Bando, H., Fukuda, Y., Murakoshi, F., Fujikura, A., Okawa, H., Endo, T., Goto, A. and Kachi, M., 2020. Distribution of Cryptosporidium species isolated from diarrhoeic calves in Japan. Parasitology International, 78, p.102153.	32504804	2020
C. parvum	IIa	IIaA15G2R1	No				No		Sanger	MN561797–MN561804, MN561806–MN561808, MN561810–MN561815, MN561819–MN561823, MN561824–MN561831, MN561832, MN561834–MN561843		Cattle: pre-weaned calves	Livestock	Japan	Western Pacific	2018-2019	Kabir, M.H.B., Itoh, M., Shehata, A.A., Bando, H., Fukuda, Y., Murakoshi, F., Fujikura, A., Okawa, H., Endo, T., Goto, A. and Kachi, M., 2020. Distribution of Cryptosporidium species isolated from diarrhoeic calves in Japan. Parasitology International, 78, p.102153.	32504804	2020	One of the samples in this study had a mixed C. parvum and C. ryanae infection, but the specific subtype isnt specified.
C. parvum	IIa	IIaA15G2R1*	No				Yes	Zoonotic outbreaks amongst veterinary students from direct contact with euthenized calves as part of fetotomy exercises. There were 3 outbreaks in total; 2 from study period (Sep 2018 -June 2019) and one suspected prior to study period (March 2018).	Sanger	MT472731 - MT472732		Cattle: calves (euthenized), Humans (veterinary students)	Human, Livestock	Denmark	Europe	2018-2019	Thomas-Lopez, D., Müller, L., Vestergaard, L.S., Christoffersen, M., Andersen, A.M., Jokelainen, P., Agerholm, J.S. and Stensvold, C.R., 2020. Veterinary students have a higher risk of contracting cryptosporidiosis when calves with high fecal Cryptosporidium loads are used for fetotomy exercises. Applied and Environmental Microbiology, 86(19), pp.e01250-20.	32709724	2020
C. parvum	IId	IIdA15G1	No				No		Sanger	MK948612		Human (veterinary student)	Human	Slovakia	Europe		Mravcová, K., Štrkolcová, G., Mucha, R., Barbušinová, E., Goldová, M., Kačírová, J. and Maďar, M., 2020. Cryptosporidium parvum–zoonotic subtype IIdA15G1 in a Slovakian patient. Annals of Agricultural and Environmental Medicine, 27(3), pp.485-488.	32955234	2020	Identified in a veterinary student who came in contact with calves on a farm.
C. parvum	IIa	IIaA15G2R1	No				No		Sanger			Humans (immunocompetent, immunocomporomised)	Human	France	Europe	2017-2019	Costa, D., Razakandrainibe, R., Valot, S., Vannier, M., Sautour, M., Basmaciyan, L., Gargala, G., Viller, V., Lemeteil, D., Ballet, J.J. and French National Network on Surveillance of Human Cryptosporidiosis, 2020. Epidemiology of Cryptosporidiosis in France from 2017 to 2019. Microorganisms, 8(9), p.1358.	32899825	2020	animal contact
C. parvum	IId	IIdA18G1	No				No		Sanger			Humans (immunocompetent, immunocomporomised)	Human	France	Europe	2017-2019	Costa, D., Razakandrainibe, R., Valot, S., Vannier, M., Sautour, M., Basmaciyan, L., Gargala, G., Viller, V., Lemeteil, D., Ballet, J.J. and French National Network on Surveillance of Human Cryptosporidiosis, 2020. Epidemiology of Cryptosporidiosis in France from 2017 to 2019. Microorganisms, 8(9), p.1358.	32899825	2020	close contact antrhroponotic infecdtions
C. parvum	IIa	IIaA17G1R1	No				No		Sanger			Humans (immunocompetent, immunocomporomised)	Human	France	Europe	2017-2019	Costa, D., Razakandrainibe, R., Valot, S., Vannier, M., Sautour, M., Basmaciyan, L., Gargala, G., Viller, V., Lemeteil, D., Ballet, J.J. and French National Network on Surveillance of Human Cryptosporidiosis, 2020. Epidemiology of Cryptosporidiosis in France from 2017 to 2019. Microorganisms, 8(9), p.1358.	32899825	2020
C. parvum	IIa	IIaA16G2R1	No				No		Sanger			Humans (immunocompetent, immunocomporomised)	Human	France	Europe	2017-2019	Costa, D., Razakandrainibe, R., Valot, S., Vannier, M., Sautour, M., Basmaciyan, L., Gargala, G., Viller, V., Lemeteil, D., Ballet, J.J. and French National Network on Surveillance of Human Cryptosporidiosis, 2020. Epidemiology of Cryptosporidiosis in France from 2017 to 2019. Microorganisms, 8(9), p.1358.	32899825	2020	animal contact
C. parvum	IId	IIdA24G1	No				No		Sanger			Humans (immunocompetent, immunocomporomised)	Human	France	Europe	2017-2019	Costa, D., Razakandrainibe, R., Valot, S., Vannier, M., Sautour, M., Basmaciyan, L., Gargala, G., Viller, V., Lemeteil, D., Ballet, J.J. and French National Network on Surveillance of Human Cryptosporidiosis, 2020. Epidemiology of Cryptosporidiosis in France from 2017 to 2019. Microorganisms, 8(9), p.1358.	32899825	2020
C. hominis	Ib	IbA10G2	No				No		Sanger			Humans (immunocompetent, immunocomporomised)	Human	France	Europe	2017-2019	Costa, D., Razakandrainibe, R., Valot, S., Vannier, M., Sautour, M., Basmaciyan, L., Gargala, G., Viller, V., Lemeteil, D., Ballet, J.J. and French National Network on Surveillance of Human Cryptosporidiosis, 2020. Epidemiology of Cryptosporidiosis in France from 2017 to 2019. Microorganisms, 8(9), p.1358.	32899825	2020	direct and indirect waterborne exposure
C. hominis	Ia	IaA22R2	No				No		Sanger			Humans (immunocompetent, immunocomporomised)	Human	France	Europe	2017-2019	Costa, D., Razakandrainibe, R., Valot, S., Vannier, M., Sautour, M., Basmaciyan, L., Gargala, G., Viller, V., Lemeteil, D., Ballet, J.J. and French National Network on Surveillance of Human Cryptosporidiosis, 2020. Epidemiology of Cryptosporidiosis in France from 2017 to 2019. Microorganisms, 8(9), p.1358.	32899825	2020	Highly virulent, found predominantly in immunocompetent individuals of the study
C. parvum	IIc	IIcA5G3	No				No		Sanger			Humans (immunocompetent, immunocomporomised)	Human	France	Europe	2017-2019	Costa, D., Razakandrainibe, R., Valot, S., Vannier, M., Sautour, M., Basmaciyan, L., Gargala, G., Viller, V., Lemeteil, D., Ballet, J.J. and French National Network on Surveillance of Human Cryptosporidiosis, 2020. Epidemiology of Cryptosporidiosis in France from 2017 to 2019. Microorganisms, 8(9), p.1358.	32899825	2020
C. hominis	Ib	IbA10G2	No				No		Sanger	MN661176-MN661179		Humans: children	Human	Colombia	Americas	2015	Galvan-Diaz, A.L., Bedoya-Urrego, K., Medina-Lozano, A., Uran-Velasquez, J., Alzate, J.F. and Garcia-Montoya, G., 2020. Common occurrence of Cryptosporidium hominis in children attending day-care centers in Medellin, Colombia. Parasitology research, 119, pp.2935-2942.	32594239	2020
C. hominis	Ia	IaA13R6	No				No		Sanger	MN661180		Humans: children	Human	Colombia	Americas	2015	Galvan-Diaz, A.L., Bedoya-Urrego, K., Medina-Lozano, A., Uran-Velasquez, J., Alzate, J.F. and Garcia-Montoya, G., 2020. Common occurrence of Cryptosporidium hominis in children attending day-care centers in Medellin, Colombia. Parasitology research, 119, pp.2935-2942.	32594239	2020
C. hominis	Ia	IaA13R7	No				No		Sanger	MN688137		Humans: children	Human	Colombia	Americas	2015	Galvan-Diaz, A.L., Bedoya-Urrego, K., Medina-Lozano, A., Uran-Velasquez, J., Alzate, J.F. and Garcia-Montoya, G., 2020. Common occurrence of Cryptosporidium hominis in children attending day-care centers in Medellin, Colombia. Parasitology research, 119, pp.2935-2942.	32594239	2020
C. parvum	IId	IIdA14G1	No				No		Sanger			Pigs	Livestock	China	Western Pacific	2017-2018	Qi, M., Zhang, Q., Xu, C., Zhang, Y., Xing, J., Tao, D., Li, J. and Zhang, L., 2020. Prevalence and molecular characterization of Cryptosporidium spp. in pigs in Xinjiang, China. Acta Tropica, 209, p.105551.	32473987	2020
C. parvum	IId	IIdA15G1	No				No		Sanger			Pigs	Livestock	China	Western Pacific	2017-2018	Qi, M., Zhang, Q., Xu, C., Zhang, Y., Xing, J., Tao, D., Li, J. and Zhang, L., 2020. Prevalence and molecular characterization of Cryptosporidium spp. in pigs in Xinjiang, China. Acta Tropica, 209, p.105551.	32473987	2020
C. parvum	IId	IIdA15G1	No				No		Sanger	MT680898 - MT680899		Cattle: neonatal calves	Livestock	China	Western Pacific	2017-2018	Wu, Y., Zhang, K., Zhang, Y., Jing, B., Chen, Y., Xu, C., Wang, T., Qi, M. and Zhang, L., 2020. Genetic diversity of Cryptosporidium parvum in neonatal dairy calves in Xinjiang, China. Pathogens, 9(9), p.692.	32842484	2020	Mixed infection with C. bovis and C. ryanae. Detected in 7 of 12 farms in study
C. parvum	IId	IIdA20G1	No				No		Sanger	MT680896		Cattle: neonatal calves	Livestock	China	Western Pacific	2017-2018	Wu, Y., Zhang, K., Zhang, Y., Jing, B., Chen, Y., Xu, C., Wang, T., Qi, M. and Zhang, L., 2020. Genetic diversity of Cryptosporidium parvum in neonatal dairy calves in Xinjiang, China. Pathogens, 9(9), p.692.	32842484	2020	Mixed infection with C. bovis and C. ryanae. Detected in 3 of 12 farms in study.
C. parvum	IId	IIdA14G1	No				No		Sanger	MT680897		Cattle: neonatal calves	Livestock	China	Western Pacific	2017-2018	Wu, Y., Zhang, K., Zhang, Y., Jing, B., Chen, Y., Xu, C., Wang, T., Qi, M. and Zhang, L., 2020. Genetic diversity of Cryptosporidium parvum in neonatal dairy calves in Xinjiang, China. Pathogens, 9(9), p.692.	32842484	2020	Detected in 4 of 12 farms in study.
C. parvum	IId	IIdA19G1	No				No		Sanger	MT680900		Cattle: neonatal calves	Livestock	China	Western Pacific	2017-2018	Wu, Y., Zhang, K., Zhang, Y., Jing, B., Chen, Y., Xu, C., Wang, T., Qi, M. and Zhang, L., 2020. Genetic diversity of Cryptosporidium parvum in neonatal dairy calves in Xinjiang, China. Pathogens, 9(9), p.692.	32842484	2020	Detected in 2 of 12 farms in study.
C. parvum	IIa	IIaA15G2R1	No				No		Sanger	MT010357		Cattle: neonatal calves	Livestock	Uruguay	Americas	2016	Caffarena, R.D., Meireles, M.V., Carrasco-Letelier, L., Picasso-Risso, C., Santana, B.N., Riet-Correa, F. and Giannitti, F., 2020. Dairy calves in Uruguay are reservoirs of zoonotic subtypes of Cryptosporidium parvum and pose a potential risk of surface water contamination. Frontiers in Veterinary Science, 7, p.562.	32974408	2020
C. parvum	IIa	IIaA20G1R1	No				No		Sanger	MT010360		Cattle: neonatal calves	Livestock	Uruguay	Americas	2016	Caffarena, R.D., Meireles, M.V., Carrasco-Letelier, L., Picasso-Risso, C., Santana, B.N., Riet-Correa, F. and Giannitti, F., 2020. Dairy calves in Uruguay are reservoirs of zoonotic subtypes of Cryptosporidium parvum and pose a potential risk of surface water contamination. Frontiers in Veterinary Science, 7, p.562.	32974408	2020
C. parvum	IIa	IIaA22G1R1	No				No		Sanger	MT010362		Cattle: neonatal calves	Livestock	Uruguay	Americas	2016	Caffarena, R.D., Meireles, M.V., Carrasco-Letelier, L., Picasso-Risso, C., Santana, B.N., Riet-Correa, F. and Giannitti, F., 2020. Dairy calves in Uruguay are reservoirs of zoonotic subtypes of Cryptosporidium parvum and pose a potential risk of surface water contamination. Frontiers in Veterinary Science, 7, p.562.	32974408	2020
C. parvum	IIa	IIaA23G1R1	No				No		Sanger	MT010363		Cattle: neonatal calves	Livestock	Uruguay	Americas	2016	Caffarena, R.D., Meireles, M.V., Carrasco-Letelier, L., Picasso-Risso, C., Santana, B.N., Riet-Correa, F. and Giannitti, F., 2020. Dairy calves in Uruguay are reservoirs of zoonotic subtypes of Cryptosporidium parvum and pose a potential risk of surface water contamination. Frontiers in Veterinary Science, 7, p.562.	32974408	2020
C. parvum	IIa	IIaA17G2R1	No				No		Sanger	MT010359		Cattle: neonatal calves	Livestock	Uruguay	Americas	2016	Caffarena, R.D., Meireles, M.V., Carrasco-Letelier, L., Picasso-Risso, C., Santana, B.N., Riet-Correa, F. and Giannitti, F., 2020. Dairy calves in Uruguay are reservoirs of zoonotic subtypes of Cryptosporidium parvum and pose a potential risk of surface water contamination. Frontiers in Veterinary Science, 7, p.562.	32974408	2020
C. parvum	IIa	IIaA21G1R1	No				No		Sanger	MT010361		Cattle: neonatal calves	Livestock	Uruguay	Americas	2016	Caffarena, R.D., Meireles, M.V., Carrasco-Letelier, L., Picasso-Risso, C., Santana, B.N., Riet-Correa, F. and Giannitti, F., 2020. Dairy calves in Uruguay are reservoirs of zoonotic subtypes of Cryptosporidium parvum and pose a potential risk of surface water contamination. Frontiers in Veterinary Science, 7, p.562.	32974408	2020
C. parvum	IIa	IIaA16G1R1	No				No		Sanger	MT010358		Cattle: neonatal calves	Livestock	Uruguay	Americas	2016	Caffarena, R.D., Meireles, M.V., Carrasco-Letelier, L., Picasso-Risso, C., Santana, B.N., Riet-Correa, F. and Giannitti, F., 2020. Dairy calves in Uruguay are reservoirs of zoonotic subtypes of Cryptosporidium parvum and pose a potential risk of surface water contamination. Frontiers in Veterinary Science, 7, p.562.	32974408	2020
C. parvum	IId	IIdA20G1	No				No		Sanger	MT303107 - MT303108		Cattle (beef, dairy)	Livestock	China	Western Pacific		Zhang, Z., Hu, S., Zhao, W., Guo, Y., Li, N., Zheng, Z., Zhang, L., Kváč, M., Xiao, L. and Feng, Y., 2020. Population structure and geographical segregation of Cryptosporidium parvum IId subtypes in cattle in China. Parasites & Vectors, 13, pp.1-10.	32811542	2020
C. parvum	IId	IIdA19G1	No				No		Sanger	MT303107 - MT303109		Cattle (dairy)	Livestock	China	Western Pacific		Zhang, Z., Hu, S., Zhao, W., Guo, Y., Li, N., Zheng, Z., Zhang, L., Kváč, M., Xiao, L. and Feng, Y., 2020. Population structure and geographical segregation of Cryptosporidium parvum IId subtypes in cattle in China. Parasites & Vectors, 13, pp.1-10.	32811542	2020
C. parvum	IId	IIdA15G1	No				No		Sanger	MT303107 - MT303110		Cattle (dairy)	Livestock	China	Western Pacific		Zhang, Z., Hu, S., Zhao, W., Guo, Y., Li, N., Zheng, Z., Zhang, L., Kváč, M., Xiao, L. and Feng, Y., 2020. Population structure and geographical segregation of Cryptosporidium parvum IId subtypes in cattle in China. Parasites & Vectors, 13, pp.1-10.	32811542	2020
C. parvum	IIa		No				No		Sanger	KY884296		Humans	Human	Iran (Islamic Republic of)	Eastern Mediterranean	2015 - 2016	Bahrami, F., Haghighi, A., Zamini, G. and Khademerfan, M., 2020. Zoonotic transmission of Cryptosporidium and microsporidia in individuals of the Kurdistan province, west of Iran. The Journal of parasitology, 106(4), pp.464-470.	32640465	2020	Subtypes in this study not listed in article and sequences provided withh the exception of KY884298, have trimmed off flanking sequences before the polyserine repeat region making subtyping manual subtyping inaccurate
C. parvum	IIa		No				No		Sanger	KY884297		Humans	Human	Iran (Islamic Republic of)	Eastern Mediterranean	2015 - 2016	Bahrami, F., Haghighi, A., Zamini, G. and Khademerfan, M., 2020. Zoonotic transmission of Cryptosporidium and microsporidia in individuals of the Kurdistan province, west of Iran. The Journal of parasitology, 106(4), pp.464-470.	32640465	2020	Subtypes in this study not listed in article and sequences provided withh the exception of KY884298, have trimmed off flanking sequences before the polyserine repeat region making subtyping manual subtyping inaccurate
C. parvum	IIa	IIaA15G2R1	No				No		Sanger	KY884298		Humans	Human	Iran (Islamic Republic of)	Eastern Mediterranean	2015 - 2016	Bahrami, F., Haghighi, A., Zamini, G. and Khademerfan, M., 2020. Zoonotic transmission of Cryptosporidium and microsporidia in individuals of the Kurdistan province, west of Iran. The Journal of parasitology, 106(4), pp.464-470.	32640466	2020	Subtype not specified in paper but sequence is clearly IIaA15G2R1
C. parvum	IIa		No				No		Sanger	KY884299		Humans	Human	Iran (Islamic Republic of)	Eastern Mediterranean	2015 - 2016	Bahrami, F., Haghighi, A., Zamini, G. and Khademerfan, M., 2020. Zoonotic transmission of Cryptosporidium and microsporidia in individuals of the Kurdistan province, west of Iran. The Journal of parasitology, 106(4), pp.464-470.	32640467	2020	Subtypes in this study not listed in article and sequences provided withh the exception of KY884298, have trimmed off flanking sequences before the polyserine repeat region making subtyping manual subtyping inaccurate
C. parvum	IIa		No				No		Sanger	KY884300		Humans	Human	Iran (Islamic Republic of)	Eastern Mediterranean	2015 - 2016	Bahrami, F., Haghighi, A., Zamini, G. and Khademerfan, M., 2020. Zoonotic transmission of Cryptosporidium and microsporidia in individuals of the Kurdistan province, west of Iran. The Journal of parasitology, 106(4), pp.464-470.	32640468	2020	Subtypes in this study not listed in article and sequences provided withh the exception of KY884298, have trimmed off flanking sequences before the polyserine repeat region making subtyping manual subtyping inaccurate
C. parvum	IId	IIdA15G1	No				No		Sanger	MN879351		Alpacas	Livestock	China	Western Pacific	2016-2017, 2019	Zhang, Q., Li, J., Li, Z., Xu, C., Hou, M. and Qi, M., 2020. Molecular identification of Cryptosporidium spp. in alpacas (Vicugna pacos) in China. International Journal for Parasitology: Parasites and Wildlife, 12, pp.181-184.	32612927	2020
C. hominis	Ia	IaA14R2	No				No		Sanger			Humans	Human	New Zealand	Western Pacific	2009-2019	Garcia-R, J.C., Pita, A.B., Velathanthiri, N., French, N.P. and Hayman, D.T., 2020. Species and genotypes causing human cryptosporidiosis in New Zealand. Parasitology Research, 119, pp.2317-2326.	32494897	2020
C. hominis	Ia	IaA15R3	No				No		Sanger	MT265710		Human	Human	New Zealand	Western Pacific	2009-2019	Garcia-R, J.C., Pita, A.B., Velathanthiri, N., French, N.P. and Hayman, D.T., 2020. Species and genotypes causing human cryptosporidiosis in New Zealand. Parasitology Research, 119, pp.2317-2326.	32494897	2020
C. hominis	Ia	IaA16R3	No				No		Sanger	MT265711		Humans	Human	New Zealand	Western Pacific	2009-2019	Garcia-R, J.C., Pita, A.B., Velathanthiri, N., French, N.P. and Hayman, D.T., 2020. Species and genotypes causing human cryptosporidiosis in New Zealand. Parasitology Research, 119, pp.2317-2326.	32494897	2020
C. hominis	Ia	IaA19R3	No				No		Sanger			Humans	Human	New Zealand	Western Pacific	2009-2019	Garcia-R, J.C., Pita, A.B., Velathanthiri, N., French, N.P. and Hayman, D.T., 2020. Species and genotypes causing human cryptosporidiosis in New Zealand. Parasitology Research, 119, pp.2317-2326.	32494897	2020
C. hominis	Ia	IaA20R3	No				No		Sanger	MT265712		Human	Human	New Zealand	Western Pacific	2009-2019	Garcia-R, J.C., Pita, A.B., Velathanthiri, N., French, N.P. and Hayman, D.T., 2020. Species and genotypes causing human cryptosporidiosis in New Zealand. Parasitology Research, 119, pp.2317-2326.	32494897	2020
C. hominis	Ia	IaA23R3	No				No		Sanger	MT265713		Human	Human	New Zealand	Western Pacific	2009-2019	Garcia-R, J.C., Pita, A.B., Velathanthiri, N., French, N.P. and Hayman, D.T., 2020. Species and genotypes causing human cryptosporidiosis in New Zealand. Parasitology Research, 119, pp.2317-2326.	32494897	2020
C. hominis	Ia	IaA25R3	No				No		Sanger	MT265714		Humans	Human	New Zealand	Western Pacific	2009-2019	Garcia-R, J.C., Pita, A.B., Velathanthiri, N., French, N.P. and Hayman, D.T., 2020. Species and genotypes causing human cryptosporidiosis in New Zealand. Parasitology Research, 119, pp.2317-2326.	32494897	2020
C. hominis	Ia	IaA26R3	No				No		Sanger	MT265715		Humans	Human	New Zealand	Western Pacific	2009-2019	Garcia-R, J.C., Pita, A.B., Velathanthiri, N., French, N.P. and Hayman, D.T., 2020. Species and genotypes causing human cryptosporidiosis in New Zealand. Parasitology Research, 119, pp.2317-2326.	32494897	2020
C. hominis	Ib	IbA9G2	No				No		Sanger	MT265716		Human	Human	New Zealand	Western Pacific	2009-2019	Garcia-R, J.C., Pita, A.B., Velathanthiri, N., French, N.P. and Hayman, D.T., 2020. Species and genotypes causing human cryptosporidiosis in New Zealand. Parasitology Research, 119, pp.2317-2326.	32494897	2020
C. hominis	Ib	IbA9G3	No				No		Sanger	MT265717		Humans	Human	New Zealand	Western Pacific	2009-2019	Garcia-R, J.C., Pita, A.B., Velathanthiri, N., French, N.P. and Hayman, D.T., 2020. Species and genotypes causing human cryptosporidiosis in New Zealand. Parasitology Research, 119, pp.2317-2326.	32494897	2020
C. hominis	Ib	IbA10G2	No				No		Sanger	MT265719–MT265736		Humans	Human	New Zealand	Western Pacific	2009-2019	Garcia-R, J.C., Pita, A.B., Velathanthiri, N., French, N.P. and Hayman, D.T., 2020. Species and genotypes causing human cryptosporidiosis in New Zealand. Parasitology Research, 119, pp.2317-2326.	32494897	2020
C. hominis	Ib	IbA10G3	No				No		Sanger			Humans	Human	New Zealand	Western Pacific	2009-2019	Garcia-R, J.C., Pita, A.B., Velathanthiri, N., French, N.P. and Hayman, D.T., 2020. Species and genotypes causing human cryptosporidiosis in New Zealand. Parasitology Research, 119, pp.2317-2326.	32494897	2020
C. hominis	Ib	IbA20G2	No				No		Sanger			Humans	Human	New Zealand	Western Pacific	2009-2019	Garcia-R, J.C., Pita, A.B., Velathanthiri, N., French, N.P. and Hayman, D.T., 2020. Species and genotypes causing human cryptosporidiosis in New Zealand. Parasitology Research, 119, pp.2317-2326.	32494897	2020
C. hominis	Id	IdA12	No				No		Sanger			Human	Human	New Zealand	Western Pacific	2009-2019	Garcia-R, J.C., Pita, A.B., Velathanthiri, N., French, N.P. and Hayman, D.T., 2020. Species and genotypes causing human cryptosporidiosis in New Zealand. Parasitology Research, 119, pp.2317-2326.	32494897	2020
C. hominis	Id	IdA13	No				No		Sanger	MT265741		Humans	Human	New Zealand	Western Pacific	2009-2019	Garcia-R, J.C., Pita, A.B., Velathanthiri, N., French, N.P. and Hayman, D.T., 2020. Species and genotypes causing human cryptosporidiosis in New Zealand. Parasitology Research, 119, pp.2317-2326.	32494897	2020
C. hominis	Id	IdA14	No				No		Sanger			Humans	Human	New Zealand	Western Pacific	2009-2019	Garcia-R, J.C., Pita, A.B., Velathanthiri, N., French, N.P. and Hayman, D.T., 2020. Species and genotypes causing human cryptosporidiosis in New Zealand. Parasitology Research, 119, pp.2317-2326.	32494897	2020
C. hominis	Id	IdA15	No				No		Sanger	MT265742–MT265743		Human	Human	New Zealand	Western Pacific	2009-2019	Garcia-R, J.C., Pita, A.B., Velathanthiri, N., French, N.P. and Hayman, D.T., 2020. Species and genotypes causing human cryptosporidiosis in New Zealand. Parasitology Research, 119, pp.2317-2326.	32494897	2020
C. hominis	Id	IdA15G1	No				No		Sanger	MT265737		Human	Human	New Zealand	Western Pacific	2009-2019	Garcia-R, J.C., Pita, A.B., Velathanthiri, N., French, N.P. and Hayman, D.T., 2020. Species and genotypes causing human cryptosporidiosis in New Zealand. Parasitology Research, 119, pp.2317-2326.	32494897	2020
C. hominis	Id	IdA16	No				No		Sanger	MT265738–MT265740		Humans	Human	New Zealand	Western Pacific	2009-2019	Garcia-R, J.C., Pita, A.B., Velathanthiri, N., French, N.P. and Hayman, D.T., 2020. Species and genotypes causing human cryptosporidiosis in New Zealand. Parasitology Research, 119, pp.2317-2326.	32494897	2020
C. hominis	Id	IdA18	No				No		Sanger	MT265744		Humans	Human	New Zealand	Western Pacific	2009-2019	Garcia-R, J.C., Pita, A.B., Velathanthiri, N., French, N.P. and Hayman, D.T., 2020. Species and genotypes causing human cryptosporidiosis in New Zealand. Parasitology Research, 119, pp.2317-2326.	32494897	2020
C. hominis	Id	IdA19	No				No		Sanger	MT265745		Humans	Human	New Zealand	Western Pacific	2009-2019	Garcia-R, J.C., Pita, A.B., Velathanthiri, N., French, N.P. and Hayman, D.T., 2020. Species and genotypes causing human cryptosporidiosis in New Zealand. Parasitology Research, 119, pp.2317-2326.	32494897	2020
C. hominis	Id	IdA21	No				No		Sanger	MT265746		Human	Human	New Zealand	Western Pacific	2009-2019	Garcia-R, J.C., Pita, A.B., Velathanthiri, N., French, N.P. and Hayman, D.T., 2020. Species and genotypes causing human cryptosporidiosis in New Zealand. Parasitology Research, 119, pp.2317-2326.	32494897	2020
C. hominis	Id	IdA23	No				No		Sanger	MT265747		Humans	Human	New Zealand	Western Pacific	2009-2019	Garcia-R, J.C., Pita, A.B., Velathanthiri, N., French, N.P. and Hayman, D.T., 2020. Species and genotypes causing human cryptosporidiosis in New Zealand. Parasitology Research, 119, pp.2317-2326.	32494897	2020
C. hominis	Ie	IeA11G3T3	No				No		Sanger			Humans	Human	New Zealand	Western Pacific	2009-2019	Garcia-R, J.C., Pita, A.B., Velathanthiri, N., French, N.P. and Hayman, D.T., 2020. Species and genotypes causing human cryptosporidiosis in New Zealand. Parasitology Research, 119, pp.2317-2326.	32494897	2020
C. hominis	Ie	IeA12G3T3	No				No		Sanger			Humans	Human	New Zealand	Western Pacific	2009-2019	Garcia-R, J.C., Pita, A.B., Velathanthiri, N., French, N.P. and Hayman, D.T., 2020. Species and genotypes causing human cryptosporidiosis in New Zealand. Parasitology Research, 119, pp.2317-2326.	32494897	2020
C. hominis	If	IfA12G1R5	No				No		Sanger	MT265749 – MT265750		Humans	Human	New Zealand	Western Pacific	2009-2019	Garcia-R, J.C., Pita, A.B., Velathanthiri, N., French, N.P. and Hayman, D.T., 2020. Species and genotypes causing human cryptosporidiosis in New Zealand. Parasitology Research, 119, pp.2317-2326.	32494897	2020
C. hominis	If	IfA13G1	No				No		Sanger			Humans	Human	New Zealand	Western Pacific	2009-2019	Garcia-R, J.C., Pita, A.B., Velathanthiri, N., French, N.P. and Hayman, D.T., 2020. Species and genotypes causing human cryptosporidiosis in New Zealand. Parasitology Research, 119, pp.2317-2326.	32494897	2020
C. hominis	If	IfA14G1	No				No		Sanger			Humans	Human	New Zealand	Western Pacific	2009-2019	Garcia-R, J.C., Pita, A.B., Velathanthiri, N., French, N.P. and Hayman, D.T., 2020. Species and genotypes causing human cryptosporidiosis in New Zealand. Parasitology Research, 119, pp.2317-2326.	32494897	2020
C. hominis	If	IfA16G1	No				No		Sanger			Humans	Human	New Zealand	Western Pacific	2009-2019	Garcia-R, J.C., Pita, A.B., Velathanthiri, N., French, N.P. and Hayman, D.T., 2020. Species and genotypes causing human cryptosporidiosis in New Zealand. Parasitology Research, 119, pp.2317-2326.	32494897	2020
C. hominis	If	IfA19G1	No				No		Sanger			Human	Human	New Zealand	Western Pacific	2009-2019	Garcia-R, J.C., Pita, A.B., Velathanthiri, N., French, N.P. and Hayman, D.T., 2020. Species and genotypes causing human cryptosporidiosis in New Zealand. Parasitology Research, 119, pp.2317-2326.	32494897	2020
C. hominis	Ig	IgA17	No				No		Sanger			Humans	Human	New Zealand	Western Pacific	2009-2019	Garcia-R, J.C., Pita, A.B., Velathanthiri, N., French, N.P. and Hayman, D.T., 2020. Species and genotypes causing human cryptosporidiosis in New Zealand. Parasitology Research, 119, pp.2317-2326.	32494897	2020
C. hominis	Ig	IgA18	No				No		Sanger	MT265753		Humans	Human	New Zealand	Western Pacific	2009-2019	Garcia-R, J.C., Pita, A.B., Velathanthiri, N., French, N.P. and Hayman, D.T., 2020. Species and genotypes causing human cryptosporidiosis in New Zealand. Parasitology Research, 119, pp.2317-2326.	32494897	2020
C. hominis	Ig	IgA19	No				No		Sanger	MT265754		Humans	Human	New Zealand	Western Pacific	2009-2019	Garcia-R, J.C., Pita, A.B., Velathanthiri, N., French, N.P. and Hayman, D.T., 2020. Species and genotypes causing human cryptosporidiosis in New Zealand. Parasitology Research, 119, pp.2317-2326.	32494897	2020
C. hominis	Ig	IgA20	No				No		Sanger			Humans	Human	New Zealand	Western Pacific	2009-2019	Garcia-R, J.C., Pita, A.B., Velathanthiri, N., French, N.P. and Hayman, D.T., 2020. Species and genotypes causing human cryptosporidiosis in New Zealand. Parasitology Research, 119, pp.2317-2326.	32494897	2020
C. hominis	Ig	IgA21	No				No		Sanger	MT265755		Humans	Human	New Zealand	Western Pacific	2009-2019	Garcia-R, J.C., Pita, A.B., Velathanthiri, N., French, N.P. and Hayman, D.T., 2020. Species and genotypes causing human cryptosporidiosis in New Zealand. Parasitology Research, 119, pp.2317-2326.	32494897	2020
C. parvum	IIa	IIaA13G1R1	No				No		Sanger	MT265772		Human	Human	New Zealand	Western Pacific	2009-2019	Garcia-R, J.C., Pita, A.B., Velathanthiri, N., French, N.P. and Hayman, D.T., 2020. Species and genotypes causing human cryptosporidiosis in New Zealand. Parasitology Research, 119, pp.2317-2326.	32494897	2020
C. parvum	IIa	IIaA13G2R1	No				No		Sanger			Humans	Human	New Zealand	Western Pacific	2009-2019	Garcia-R, J.C., Pita, A.B., Velathanthiri, N., French, N.P. and Hayman, D.T., 2020. Species and genotypes causing human cryptosporidiosis in New Zealand. Parasitology Research, 119, pp.2317-2326.	32494897	2020
C. parvum	IIa	IIaA14G1R1	No				No		Sanger			Humans	Human	New Zealand	Western Pacific	2009-2019	Garcia-R, J.C., Pita, A.B., Velathanthiri, N., French, N.P. and Hayman, D.T., 2020. Species and genotypes causing human cryptosporidiosis in New Zealand. Parasitology Research, 119, pp.2317-2326.	32494897	2020
C. parvum	IIa	IIaA15G2R1	No				No		Sanger	MT265770–MT265771		Humans	Human	New Zealand	Western Pacific	2009-2019	Garcia-R, J.C., Pita, A.B., Velathanthiri, N., French, N.P. and Hayman, D.T., 2020. Species and genotypes causing human cryptosporidiosis in New Zealand. Parasitology Research, 119, pp.2317-2326.	32494897	2020
C. parvum	IIa	IIaA15G3R1	No				No		Sanger			Humans	Human	New Zealand	Western Pacific	2009-2019	Garcia-R, J.C., Pita, A.B., Velathanthiri, N., French, N.P. and Hayman, D.T., 2020. Species and genotypes causing human cryptosporidiosis in New Zealand. Parasitology Research, 119, pp.2317-2326.	32494897	2020
C. parvum	IIa	IIaA16G1R1	No				No		Sanger	MT265769		Human	Human	New Zealand	Western Pacific	2009-2019	Garcia-R, J.C., Pita, A.B., Velathanthiri, N., French, N.P. and Hayman, D.T., 2020. Species and genotypes causing human cryptosporidiosis in New Zealand. Parasitology Research, 119, pp.2317-2326.	32494897	2020
C. parvum	IIa	IIaA16G2R1	No				No		Sanger	MT265768		Human	Human	New Zealand	Western Pacific	2009-2019	Garcia-R, J.C., Pita, A.B., Velathanthiri, N., French, N.P. and Hayman, D.T., 2020. Species and genotypes causing human cryptosporidiosis in New Zealand. Parasitology Research, 119, pp.2317-2326.	32494897	2020
C. parvum	IIa	IIaA16G3R1	No				No		Sanger	MT265766–MT265767		Humans	Human	New Zealand	Western Pacific	2009-2019	Garcia-R, J.C., Pita, A.B., Velathanthiri, N., French, N.P. and Hayman, D.T., 2020. Species and genotypes causing human cryptosporidiosis in New Zealand. Parasitology Research, 119, pp.2317-2326.	32494897	2020
C. parvum	IIa	IIaA17G1R1	No				No		Sanger	MT265765		Human	Human	New Zealand	Western Pacific	2009-2019	Garcia-R, J.C., Pita, A.B., Velathanthiri, N., French, N.P. and Hayman, D.T., 2020. Species and genotypes causing human cryptosporidiosis in New Zealand. Parasitology Research, 119, pp.2317-2326.	32494897	2020
C. parvum	IIa	IIaA17G2R1	No				No		Sanger	MT265764		Humans	Human	New Zealand	Western Pacific	2009-2019	Garcia-R, J.C., Pita, A.B., Velathanthiri, N., French, N.P. and Hayman, D.T., 2020. Species and genotypes causing human cryptosporidiosis in New Zealand. Parasitology Research, 119, pp.2317-2326.	32494897	2020
C. parvum	IIa	IIaA17G3R1	No				No		Sanger	MT265763		Humans	Human	New Zealand	Western Pacific	2009-2019	Garcia-R, J.C., Pita, A.B., Velathanthiri, N., French, N.P. and Hayman, D.T., 2020. Species and genotypes causing human cryptosporidiosis in New Zealand. Parasitology Research, 119, pp.2317-2326.	32494897	2020
C. parvum	IIa	IIaA17G4R1	No				No		Sanger	MT265762		Humans	Human	New Zealand	Western Pacific	2009-2019	Garcia-R, J.C., Pita, A.B., Velathanthiri, N., French, N.P. and Hayman, D.T., 2020. Species and genotypes causing human cryptosporidiosis in New Zealand. Parasitology Research, 119, pp.2317-2326.	32494897	2020
C. parvum	IIa	IIaA17G5R1	No				No		Sanger			Human	Human	New Zealand	Western Pacific	2009-2019	Garcia-R, J.C., Pita, A.B., Velathanthiri, N., French, N.P. and Hayman, D.T., 2020. Species and genotypes causing human cryptosporidiosis in New Zealand. Parasitology Research, 119, pp.2317-2326.	32494897	2020
C. parvum	IIa	IIaA18G1R1	No				No		Sanger	MT265779		Human	Human	New Zealand	Western Pacific	2009-2019	Garcia-R, J.C., Pita, A.B., Velathanthiri, N., French, N.P. and Hayman, D.T., 2020. Species and genotypes causing human cryptosporidiosis in New Zealand. Parasitology Research, 119, pp.2317-2326.	32494897	2020
C. parvum	IIa	IIaA18G2R1	No				No		Sanger	MT265761		Humans	Human	New Zealand	Western Pacific	2009-2019	Garcia-R, J.C., Pita, A.B., Velathanthiri, N., French, N.P. and Hayman, D.T., 2020. Species and genotypes causing human cryptosporidiosis in New Zealand. Parasitology Research, 119, pp.2317-2326.	32494897	2020
C. parvum	IIa	IIaA18G3R1	No				No		Sanger	MT265756–MT265760		Humans	Human	New Zealand	Western Pacific	2009-2019	Garcia-R, J.C., Pita, A.B., Velathanthiri, N., French, N.P. and Hayman, D.T., 2020. Species and genotypes causing human cryptosporidiosis in New Zealand. Parasitology Research, 119, pp.2317-2326.	32494897	2020
C. parvum	IIa	IIaA18G6R1	No				No		Sanger	MT265778		Human	Human	New Zealand	Western Pacific	2009-2019	Garcia-R, J.C., Pita, A.B., Velathanthiri, N., French, N.P. and Hayman, D.T., 2020. Species and genotypes causing human cryptosporidiosis in New Zealand. Parasitology Research, 119, pp.2317-2326.	32494897	2020
C. parvum	IIa	IIaA19R1	No				No		Sanger			Human	Human	New Zealand	Western Pacific	2009-2019	Garcia-R, J.C., Pita, A.B., Velathanthiri, N., French, N.P. and Hayman, D.T., 2020. Species and genotypes causing human cryptosporidiosis in New Zealand. Parasitology Research, 119, pp.2317-2326.	32494897	2020
C. parvum	IIa	IIaA19G2R1	No				No		Sanger	MT265777		Human	Human	New Zealand	Western Pacific	2009-2019	Garcia-R, J.C., Pita, A.B., Velathanthiri, N., French, N.P. and Hayman, D.T., 2020. Species and genotypes causing human cryptosporidiosis in New Zealand. Parasitology Research, 119, pp.2317-2326.	32494897	2020
C. parvum	IIa	IIaA19G3R1	No				No		Sanger	MT265773		Humans	Human	New Zealand	Western Pacific	2009-2019	Garcia-R, J.C., Pita, A.B., Velathanthiri, N., French, N.P. and Hayman, D.T., 2020. Species and genotypes causing human cryptosporidiosis in New Zealand. Parasitology Research, 119, pp.2317-2326.	32494897	2020
C. parvum	IIa	IIaA19G4R1	No				No		Sanger			Humans	Human	New Zealand	Western Pacific	2009-2019	Garcia-R, J.C., Pita, A.B., Velathanthiri, N., French, N.P. and Hayman, D.T., 2020. Species and genotypes causing human cryptosporidiosis in New Zealand. Parasitology Research, 119, pp.2317-2326.	32494897	2020
C. parvum	IIa	IIaA20G3R1	No				No		Sanger	MT265774		Humans	Human	New Zealand	Western Pacific	2009-2019	Garcia-R, J.C., Pita, A.B., Velathanthiri, N., French, N.P. and Hayman, D.T., 2020. Species and genotypes causing human cryptosporidiosis in New Zealand. Parasitology Research, 119, pp.2317-2326.	32494897	2020
C. parvum	IIa	IIaA20G5R1	No				No		Sanger			Humans	Human	New Zealand	Western Pacific	2009-2019	Garcia-R, J.C., Pita, A.B., Velathanthiri, N., French, N.P. and Hayman, D.T., 2020. Species and genotypes causing human cryptosporidiosis in New Zealand. Parasitology Research, 119, pp.2317-2326.	32494897	2020
C. parvum	IIa	IIaA21G3R1	No				No		Sanger	MT265776		Humans	Human	New Zealand	Western Pacific	2009-2019	Garcia-R, J.C., Pita, A.B., Velathanthiri, N., French, N.P. and Hayman, D.T., 2020. Species and genotypes causing human cryptosporidiosis in New Zealand. Parasitology Research, 119, pp.2317-2326.	32494897	2020
C. parvum	IIa	IIaA21G4R1	No				No		Sanger			Human	Human	New Zealand	Western Pacific	2009-2019	Garcia-R, J.C., Pita, A.B., Velathanthiri, N., French, N.P. and Hayman, D.T., 2020. Species and genotypes causing human cryptosporidiosis in New Zealand. Parasitology Research, 119, pp.2317-2326.	32494897	2020
C. parvum	IIa	IIaA21G6R1	No				No		Sanger	MT265775		Humans	Human	New Zealand	Western Pacific	2009-2019	Garcia-R, J.C., Pita, A.B., Velathanthiri, N., French, N.P. and Hayman, D.T., 2020. Species and genotypes causing human cryptosporidiosis in New Zealand. Parasitology Research, 119, pp.2317-2326.	32494897	2020
C. parvum	IIc	IIcA5G3k	No				No		Sanger	MT265801		Humans	Human	New Zealand	Western Pacific	2009-2019	Garcia-R, J.C., Pita, A.B., Velathanthiri, N., French, N.P. and Hayman, D.T., 2020. Species and genotypes causing human cryptosporidiosis in New Zealand. Parasitology Research, 119, pp.2317-2326.	32494897	2020
C. parvum	IId	IIdA11	No				No		Sanger			Human	Human	New Zealand	Western Pacific	2009-2019	Garcia-R, J.C., Pita, A.B., Velathanthiri, N., French, N.P. and Hayman, D.T., 2020. Species and genotypes causing human cryptosporidiosis in New Zealand. Parasitology Research, 119, pp.2317-2326.	32494897	2020
C. parvum	IId	IIdA15G1	No				No		Sanger	MT265780		Humans	Human	New Zealand	Western Pacific	2009-2019	Garcia-R, J.C., Pita, A.B., Velathanthiri, N., French, N.P. and Hayman, D.T., 2020. Species and genotypes causing human cryptosporidiosis in New Zealand. Parasitology Research, 119, pp.2317-2326.	32494897	2020
C. parvum	IId	IIdA17G1	No				No		Sanger			Humans	Human	New Zealand	Western Pacific	2009-2019	Garcia-R, J.C., Pita, A.B., Velathanthiri, N., French, N.P. and Hayman, D.T., 2020. Species and genotypes causing human cryptosporidiosis in New Zealand. Parasitology Research, 119, pp.2317-2326.	32494897	2020
C. parvum	IId	IIdA19G1	No				No		Sanger	MT265781		Humans	Human	New Zealand	Western Pacific	2009-2019	Garcia-R, J.C., Pita, A.B., Velathanthiri, N., French, N.P. and Hayman, D.T., 2020. Species and genotypes causing human cryptosporidiosis in New Zealand. Parasitology Research, 119, pp.2317-2326.	32494897	2020
C. parvum	IId	IIdA20G1	No				No		Sanger	MT265800		Humans	Human	New Zealand	Western Pacific	2009-2019	Garcia-R, J.C., Pita, A.B., Velathanthiri, N., French, N.P. and Hayman, D.T., 2020. Species and genotypes causing human cryptosporidiosis in New Zealand. Parasitology Research, 119, pp.2317-2326.	32494897	2020
C. parvum	IId	IIdA21G1	No				No		Sanger	MT265782		Humans	Human	New Zealand	Western Pacific	2009-2019	Garcia-R, J.C., Pita, A.B., Velathanthiri, N., French, N.P. and Hayman, D.T., 2020. Species and genotypes causing human cryptosporidiosis in New Zealand. Parasitology Research, 119, pp.2317-2326.	32494897	2020
C. parvum	IId	IIdA22G1	No				No		Sanger	MT265799		Humans	Human	New Zealand	Western Pacific	2009-2019	Garcia-R, J.C., Pita, A.B., Velathanthiri, N., French, N.P. and Hayman, D.T., 2020. Species and genotypes causing human cryptosporidiosis in New Zealand. Parasitology Research, 119, pp.2317-2326.	32494897	2020
C. parvum	IId	IIdA23G1	No				No		Sanger	MT265783–MT265788		Humans	Human	New Zealand	Western Pacific	2009-2019	Garcia-R, J.C., Pita, A.B., Velathanthiri, N., French, N.P. and Hayman, D.T., 2020. Species and genotypes causing human cryptosporidiosis in New Zealand. Parasitology Research, 119, pp.2317-2326.	32494897	2020
C. parvum	IId	IIdA24G1	No				No		Sanger	MT265789–MT265790		Humans	Human	New Zealand	Western Pacific	2009-2019	Garcia-R, J.C., Pita, A.B., Velathanthiri, N., French, N.P. and Hayman, D.T., 2020. Species and genotypes causing human cryptosporidiosis in New Zealand. Parasitology Research, 119, pp.2317-2326.	32494897	2020
C. parvum	IId	IIdA25G1	No				No		Sanger	MT265791		Humans	Human	New Zealand	Western Pacific	2009-2019	Garcia-R, J.C., Pita, A.B., Velathanthiri, N., French, N.P. and Hayman, D.T., 2020. Species and genotypes causing human cryptosporidiosis in New Zealand. Parasitology Research, 119, pp.2317-2326.	32494897	2020
C. parvum	IId	IIdA26G1	No				No		Sanger	MT265798		Humans	Human	New Zealand	Western Pacific	2009-2019	Garcia-R, J.C., Pita, A.B., Velathanthiri, N., French, N.P. and Hayman, D.T., 2020. Species and genotypes causing human cryptosporidiosis in New Zealand. Parasitology Research, 119, pp.2317-2326.	32494897	2020
C. parvum	IId	IIdA26G2	No				No		Sanger	MT265796		Human	Human	New Zealand	Western Pacific	2009-2019	Garcia-R, J.C., Pita, A.B., Velathanthiri, N., French, N.P. and Hayman, D.T., 2020. Species and genotypes causing human cryptosporidiosis in New Zealand. Parasitology Research, 119, pp.2317-2326.	32494897	2020
C. parvum	IId	IIdA27G1	No				No		Sanger			Humans	Human	New Zealand	Western Pacific	2009-2019	Garcia-R, J.C., Pita, A.B., Velathanthiri, N., French, N.P. and Hayman, D.T., 2020. Species and genotypes causing human cryptosporidiosis in New Zealand. Parasitology Research, 119, pp.2317-2326.	32494897	2020
C. parvum	IId	IIdA27G2	No				No		Sanger			Human	Human	New Zealand	Western Pacific	2009-2019	Garcia-R, J.C., Pita, A.B., Velathanthiri, N., French, N.P. and Hayman, D.T., 2020. Species and genotypes causing human cryptosporidiosis in New Zealand. Parasitology Research, 119, pp.2317-2326.	32494897	2020
C. parvum	IId	IIdA29G2	No				No		Sanger	MT265794–MT265795		Humans	Human	New Zealand	Western Pacific	2009-2019	Garcia-R, J.C., Pita, A.B., Velathanthiri, N., French, N.P. and Hayman, D.T., 2020. Species and genotypes causing human cryptosporidiosis in New Zealand. Parasitology Research, 119, pp.2317-2326.	32494897	2020
C. parvum	IId	IIdA30G1	No				No		Sanger	MT265793		Human	Human	New Zealand	Western Pacific	2009-2019	Garcia-R, J.C., Pita, A.B., Velathanthiri, N., French, N.P. and Hayman, D.T., 2020. Species and genotypes causing human cryptosporidiosis in New Zealand. Parasitology Research, 119, pp.2317-2326.	32494897	2020
C. parvum	IId	IIdA30G2	No				No		Sanger			Human	Human	New Zealand	Western Pacific	2009-2019	Garcia-R, J.C., Pita, A.B., Velathanthiri, N., French, N.P. and Hayman, D.T., 2020. Species and genotypes causing human cryptosporidiosis in New Zealand. Parasitology Research, 119, pp.2317-2326.	32494897	2020
C. parvum	IIe	IIeA7G1	No				No		Sanger			Humans	Human	New Zealand	Western Pacific	2009-2019	Garcia-R, J.C., Pita, A.B., Velathanthiri, N., French, N.P. and Hayman, D.T., 2020. Species and genotypes causing human cryptosporidiosis in New Zealand. Parasitology Research, 119, pp.2317-2326.	32494897	2020
C. parvum	IIo	IIoA13G1	No				No		Sanger	MT265802		Human	Human	New Zealand	Western Pacific	2009-2019	Garcia-R, J.C., Pita, A.B., Velathanthiri, N., French, N.P. and Hayman, D.T., 2020. Species and genotypes causing human cryptosporidiosis in New Zealand. Parasitology Research, 119, pp.2317-2326.	32494897	2020
C. parvum	IIa	IIaA11G2R1	No				No		Sanger	MN192414		Chicken (sonali)	Livestock	Bangladesh	South-East Asia		Kabir, M.H.B., Han, Y., Lee, S.H., Nugraha, A.B., Recuenco, F., Murakoshi, F., Xuan, X. and Kato, K., 2020. Prevalence and molecular characterization of Cryptosporidium species in poultry in Bangladesh. One Health, 9, p.100122.	32368610	2020
C. parvum	IIa	IIaA13G2R1	No				No		Sanger	MN192415		Chicken (broiler)	Livestock	Bangladesh	South-East Asia		Kabir, M.H.B., Han, Y., Lee, S.H., Nugraha, A.B., Recuenco, F., Murakoshi, F., Xuan, X. and Kato, K., 2020. Prevalence and molecular characterization of Cryptosporidium species in poultry in Bangladesh. One Health, 9, p.100122.	32368610	2020
C. parvum	IIa	IIaA13G2R1	No				No		Sanger	JX826593		Cattle: pre-weaned calves (asymptomatic and symptomatic), post-weaned calves (symptomatic), heifers	Livestock	Türkiye	Europe	2011-2012	Yildirim, A., Adanir, R., Inci, A., Yukari, B.A., Duzlu, O., Onder, Z., Ciloglu, A. and Simsek, E., 2020. Prevalence and genotyping of bovine Cryptosporidium species in the Mediterranean and Central Anatolia Region of Turkey. Comparative Immunology, Microbiology and Infectious Diseases, 69, p.101425.	31978845	2020
C. parvum	IIa	IIaA14G1R1	No				No		Sanger	MN815774		Cattle: pre-weaned calves (asymptomatic and symptomatic), post-weaned calves (asymptomatic), heifers	Livestock	Türkiye	Europe	2011-2012	Yildirim, A., Adanir, R., Inci, A., Yukari, B.A., Duzlu, O., Onder, Z., Ciloglu, A. and Simsek, E., 2020. Prevalence and genotyping of bovine Cryptosporidium species in the Mediterranean and Central Anatolia Region of Turkey. Comparative Immunology, Microbiology and Infectious Diseases, 69, p.101425.	31978845	2020
C. hominis	Ia	IaA22R3	No				No		Sanger			Human	Human	Canada	Americas	2016-2017	Ayres Hutter, J., Dion, R., Irace-Cima, A., Fiset, M., Guy, R., Dixon, B., Aguilar, J.L., Trépanier, J. and Thivierge, K., 2020. Cryptosporidium spp.: Human incidence, molecular characterization and associated exposures in Québec, Canada (2016-2017). PLoS One, 15(2), p.e0228986.	32053684	2020
C. hominis	Ib	IbA9G3	No				No		Sanger			Human	Human	Canada	Americas	2016-2017	Ayres Hutter, J., Dion, R., Irace-Cima, A., Fiset, M., Guy, R., Dixon, B., Aguilar, J.L., Trépanier, J. and Thivierge, K., 2020. Cryptosporidium spp.: Human incidence, molecular characterization and associated exposures in Québec, Canada (2016-2017). PLoS One, 15(2), p.e0228986.	32053684	2020
C. hominis	Ib	IbA10G2	No				No		Sanger			Humans	Human	Canada	Americas	2016-2017	Ayres Hutter, J., Dion, R., Irace-Cima, A., Fiset, M., Guy, R., Dixon, B., Aguilar, J.L., Trépanier, J. and Thivierge, K., 2020. Cryptosporidium spp.: Human incidence, molecular characterization and associated exposures in Québec, Canada (2016-2017). PLoS One, 15(2), p.e0228986.	32053684	2020
C. hominis	Id	IdA17G1	No				No		Sanger			Humans	Human	Canada	Americas	2016-2017	Ayres Hutter, J., Dion, R., Irace-Cima, A., Fiset, M., Guy, R., Dixon, B., Aguilar, J.L., Trépanier, J. and Thivierge, K., 2020. Cryptosporidium spp.: Human incidence, molecular characterization and associated exposures in Québec, Canada (2016-2017). PLoS One, 15(2), p.e0228986.	32053684	2020
C. hominis	Id	IdA19	No				No		Sanger			Human	Human	Canada	Americas	2016-2017	Ayres Hutter, J., Dion, R., Irace-Cima, A., Fiset, M., Guy, R., Dixon, B., Aguilar, J.L., Trépanier, J. and Thivierge, K., 2020. Cryptosporidium spp.: Human incidence, molecular characterization and associated exposures in Québec, Canada (2016-2017). PLoS One, 15(2), p.e0228986.	32053684	2020
C. parvum	IIa	IIaA15G2R1	No				No		Sanger			Humans	Human	Canada	Americas	2016-2017	Ayres Hutter, J., Dion, R., Irace-Cima, A., Fiset, M., Guy, R., Dixon, B., Aguilar, J.L., Trépanier, J. and Thivierge, K., 2020. Cryptosporidium spp.: Human incidence, molecular characterization and associated exposures in Québec, Canada (2016-2017). PLoS One, 15(2), p.e0228986.	32053684	2020
C. parvum	IIa	IIaA16G3R1	No				No		Sanger			Humans	Human	Canada	Americas	2016-2017	Ayres Hutter, J., Dion, R., Irace-Cima, A., Fiset, M., Guy, R., Dixon, B., Aguilar, J.L., Trépanier, J. and Thivierge, K., 2020. Cryptosporidium spp.: Human incidence, molecular characterization and associated exposures in Québec, Canada (2016-2017). PLoS One, 15(2), p.e0228986.	32053684	2020
C. parvum	IIa	IIaA16G2R1	No				No		Sanger			Humans	Human	Canada	Americas	2016-2017	Ayres Hutter, J., Dion, R., Irace-Cima, A., Fiset, M., Guy, R., Dixon, B., Aguilar, J.L., Trépanier, J. and Thivierge, K., 2020. Cryptosporidium spp.: Human incidence, molecular characterization and associated exposures in Québec, Canada (2016-2017). PLoS One, 15(2), p.e0228986.	32053684	2020
C. parvum	IIa	IIaA17G2R1	No				No		Sanger			Humans	Human	Canada	Americas	2016-2017	Ayres Hutter, J., Dion, R., Irace-Cima, A., Fiset, M., Guy, R., Dixon, B., Aguilar, J.L., Trépanier, J. and Thivierge, K., 2020. Cryptosporidium spp.: Human incidence, molecular characterization and associated exposures in Québec, Canada (2016-2017). PLoS One, 15(2), p.e0228986.	32053684	2020
C. parvum	IIa	IIaA17G3R1	No				No		Sanger			Humans	Human	Canada	Americas	2016-2017	Ayres Hutter, J., Dion, R., Irace-Cima, A., Fiset, M., Guy, R., Dixon, B., Aguilar, J.L., Trépanier, J. and Thivierge, K., 2020. Cryptosporidium spp.: Human incidence, molecular characterization and associated exposures in Québec, Canada (2016-2017). PLoS One, 15(2), p.e0228986.	32053684	2020
C. parvum	IId	IIdA15G1	No				No		Sanger			Cattle: pre-weaned calves	Livestock	China	Western Pacific	2015	Wang, Y., Cao, J., Chang, Y., Yu, F., Zhang, S., Wang, R. and Zhang, L., 2020. Prevalence and molecular characterization of Cryptosporidium spp. and Giardia duodenalis in dairy cattle in Gansu, northwest China. Parasite, 27, p.62.	33206594	2020	The table in this study refers to this subtype as IIaA15G2R1 and i cannot find the accession to confirm which it is
C. parvum	IId	IIdA19G1	No				No		Sanger			Cattle: pre-weaned calves	Livestock	China	Western Pacific	2015	Wang, Y., Cao, J., Chang, Y., Yu, F., Zhang, S., Wang, R. and Zhang, L., 2020. Prevalence and molecular characterization of Cryptosporidium spp. and Giardia duodenalis in dairy cattle in Gansu, northwest China. Parasite, 27, p.62.	33206594	2020
C. parvum	IId	IIdA21G2	Yes		TCA/TCG		No		Sanger	MT418848		Sheep: ewe	Livestock	France	Europe	2017	Bordes, L., Houert, P., Costa, D., Favennec, L., Vial-Novella, C., Fidelle, F., Grisez, C., Prévot, F., Jacquiet, P. and Razakandrainibe, R., 2020. Asymptomatic Cryptosporidium infections in ewes and lambs are a source of environmental contamination with zoonotic genotypes of Cryptosporidium parvum. Parasite, 27.	33141660	2020
C. parvum	IId	IIdA15G1	No				No		Sanger	MT418846		Sheep: ewe	Livestock	France	Europe	2017	Bordes, L., Houert, P., Costa, D., Favennec, L., Vial-Novella, C., Fidelle, F., Grisez, C., Prévot, F., Jacquiet, P. and Razakandrainibe, R., 2020. Asymptomatic Cryptosporidium infections in ewes and lambs are a source of environmental contamination with zoonotic genotypes of Cryptosporidium parvum. Parasite, 27.	33141660	2020
C. parvum	IIa	IIaA16G3R1	No				No		Sanger	MT418843		Sheep: ewes	Livestock	France	Europe	2017	Bordes, L., Houert, P., Costa, D., Favennec, L., Vial-Novella, C., Fidelle, F., Grisez, C., Prévot, F., Jacquiet, P. and Razakandrainibe, R., 2020. Asymptomatic Cryptosporidium infections in ewes and lambs are a source of environmental contamination with zoonotic genotypes of Cryptosporidium parvum. Parasite, 27.	33141660	2020
C. parvum	IId	IIdA24G1	No				No		Sanger	MT418845		Sheep: lambs	Livestock	France	Europe	2017	Bordes, L., Houert, P., Costa, D., Favennec, L., Vial-Novella, C., Fidelle, F., Grisez, C., Prévot, F., Jacquiet, P. and Razakandrainibe, R., 2020. Asymptomatic Cryptosporidium infections in ewes and lambs are a source of environmental contamination with zoonotic genotypes of Cryptosporidium parvum. Parasite, 27.	33141660	2020	Found in only lambs and no ewes although samples were collected before the exposure of neonatal lambs to older lambs
C. parvum	IIa	IIaA13G2R1	No				No		Sanger	MT418847		Sheep: ewe	Livestock	France	Europe	2017	Bordes, L., Houert, P., Costa, D., Favennec, L., Vial-Novella, C., Fidelle, F., Grisez, C., Prévot, F., Jacquiet, P. and Razakandrainibe, R., 2020. Asymptomatic Cryptosporidium infections in ewes and lambs are a source of environmental contamination with zoonotic genotypes of Cryptosporidium parvum. Parasite, 27.	33141660	2020
C. parvum	IIs	IIsA10G1	Yes		TCA/TCG		No		Sanger	MN904704		Human	Human	Zambia	Africa	2017-2019	Mulunda, N.R., Hayashida, K., Yamagishi, J., Sianongo, S., Munsaka, G., Sugimoto, C. and Mutengo, M.M., 2020. Molecular characterization of Cryptosporidium spp. from patients with diarrhoea in Lusaka, Zambia. Parasite, 27.	33048665	2020	Earliest GenBank entry, confirmed by BLAST
C. parvum	IIe	IIeA11G1	Yes		TCA/TCG		No		Sanger	MN904717, MN904721		Human	Human	Zambia	Africa	2017-2019	Mulunda, N.R., Hayashida, K., Yamagishi, J., Sianongo, S., Munsaka, G., Sugimoto, C. and Mutengo, M.M., 2020. Molecular characterization of Cryptosporidium spp. from patients with diarrhoea in Lusaka, Zambia. Parasite, 27.	33048665	2020	Earliest GenBank entry, confirmed by BLAST
C. hominis	Ia	IaA30R3	No				No		Sanger	MN904660		Humans	Human	Zambia	Africa	2017-2019	Mulunda, N.R., Hayashida, K., Yamagishi, J., Sianongo, S., Munsaka, G., Sugimoto, C. and Mutengo, M.M., 2020. Molecular characterization of Cryptosporidium spp. from patients with diarrhoea in Lusaka, Zambia. Parasite, 27.	33048665	2020
C. hominis	Ia	IaA27R3	No				No		Sanger	MN904655		Humans	Human	Zambia	Africa	2017-2019	Mulunda, N.R., Hayashida, K., Yamagishi, J., Sianongo, S., Munsaka, G., Sugimoto, C. and Mutengo, M.M., 2020. Molecular characterization of Cryptosporidium spp. from patients with diarrhoea in Lusaka, Zambia. Parasite, 27.	33048665	2020
C. hominis	Ib	IbA9G3	No				No		Sanger	MN904656, MN904681		Humans	Human	Zambia	Africa	2017-2019	Mulunda, N.R., Hayashida, K., Yamagishi, J., Sianongo, S., Munsaka, G., Sugimoto, C. and Mutengo, M.M., 2020. Molecular characterization of Cryptosporidium spp. from patients with diarrhoea in Lusaka, Zambia. Parasite, 27.	33048665	2020
C. hominis	Id	IdA21	No				No		Sanger	MN904672		Humans	Human	Zambia	Africa	2017-2019	Mulunda, N.R., Hayashida, K., Yamagishi, J., Sianongo, S., Munsaka, G., Sugimoto, C. and Mutengo, M.M., 2020. Molecular characterization of Cryptosporidium spp. from patients with diarrhoea in Lusaka, Zambia. Parasite, 27.	33048665	2020
C. hominis	Ie	IeA11G3T3	No				No		Sanger	MN904665,MN904668, MN904698		Humans	Human	Zambia	Africa	2017-2019	Mulunda, N.R., Hayashida, K., Yamagishi, J., Sianongo, S., Munsaka, G., Sugimoto, C. and Mutengo, M.M., 2020. Molecular characterization of Cryptosporidium spp. from patients with diarrhoea in Lusaka, Zambia. Parasite, 27.	33048665	2020
C. parvum	IIc	IIcA5G3a	No				No		Sanger	MN904705		Humans	Human	Zambia	Africa	2017-2019	Mulunda, N.R., Hayashida, K., Yamagishi, J., Sianongo, S., Munsaka, G., Sugimoto, C. and Mutengo, M.M., 2020. Molecular characterization of Cryptosporidium spp. from patients with diarrhoea in Lusaka, Zambia. Parasite, 27.	33048665	2020
C. parvum	IIc	IIcA5G3b	No				No		Sanger	MN904710, MN904712 - MN904713, MN904724		Humans	Human	Zambia	Africa	2017-2019	Mulunda, N.R., Hayashida, K., Yamagishi, J., Sianongo, S., Munsaka, G., Sugimoto, C. and Mutengo, M.M., 2020. Molecular characterization of Cryptosporidium spp. from patients with diarrhoea in Lusaka, Zambia. Parasite, 27.	33048665	2020
C. parvum	IIe	IIeA12G1	No				No		Sanger	MN904700, MN904702, MN904707 - MN904708, MN904715		Humans	Human	Zambia	Africa	2017-2019	Mulunda, N.R., Hayashida, K., Yamagishi, J., Sianongo, S., Munsaka, G., Sugimoto, C. and Mutengo, M.M., 2020. Molecular characterization of Cryptosporidium spp. from patients with diarrhoea in Lusaka, Zambia. Parasite, 27.	33048665	2020
C. hominis	Ik	IkA16	No				No		Sanger	MK731973		Donkeys (adult and young)	Livestock	China	Western Pacific	2016-2018	Wang, W., Zhang, Z., Zhang, Y., Zhao, A., Jing, B., Zhang, L., Liu, P., Qi, M. and Zhao, W., 2020. Prevalence and genotypic identification of Cryptosporidium in free-ranging and farm-raised donkeys (Equus asinus asinus) in Xinjiang, China. Parasite, 27, p.45.	32584252	2020	Asymptomatic. Possible infection through human contact
C. hominis	Ik	IkA16G1	No				No		Sanger	MK731975		Donkeys (adult and young)	Livestock	China	Western Pacific	2016-2018	Wang, W., Zhang, Z., Zhang, Y., Zhao, A., Jing, B., Zhang, L., Liu, P., Qi, M. and Zhao, W., 2020. Prevalence and genotypic identification of Cryptosporidium in free-ranging and farm-raised donkeys (Equus asinus asinus) in Xinjiang, China. Parasite, 27, p.45.	32584252	2020	Asymptomatic. Possible infection through human contact
C. parvum	IId	IIdA15G1	No				No		Sanger	MK731974		Donkey (adult)	Livestock	China	Western Pacific	2016-2018	Wang, W., Zhang, Z., Zhang, Y., Zhao, A., Jing, B., Zhang, L., Liu, P., Qi, M. and Zhao, W., 2020. Prevalence and genotypic identification of Cryptosporidium in free-ranging and farm-raised donkeys (Equus asinus asinus) in Xinjiang, China. Parasite, 27, p.45.	32584252	2020
C. parvum	IIa	IIaA15G2R1	No				No		Sanger	MK109829 - MK109834, MK109836 - MK109837, MK109839 - MK109840, MK109844 - MK109850, MK109852 - MK109855		Cattle: pre-weaned calves	Livestock	France	Europe	2017-2018	Mammeri, M., Chevillot, A., Chenafi, I., Thomas, M., Julien, C., Vallée, I., Polack, B., Follet, J. and Adjou, K.T., 2019. Molecular characterization of Cryptosporidium isolates from diarrheal dairy calves in France. Veterinary Parasitology: Regional Studies and Reports, 18, p.100323.	31796198	2019
C. parvum	IIa	IIaA17G3R1	No				No		Sanger	MK109842		Cattle: pre-weaned calf	Livestock	France	Europe	2017-2018	Mammeri, M., Chevillot, A., Chenafi, I., Thomas, M., Julien, C., Vallée, I., Polack, B., Follet, J. and Adjou, K.T., 2019. Molecular characterization of Cryptosporidium isolates from diarrheal dairy calves in France. Veterinary Parasitology: Regional Studies and Reports, 18, p.100323.	31796198	2019
C. parvum	IIa	IIaA17G1R1	No				No		Sanger	MK109851		Cattle: pre-weaned calf	Livestock	France	Europe	2017-2018	Mammeri, M., Chevillot, A., Chenafi, I., Thomas, M., Julien, C., Vallée, I., Polack, B., Follet, J. and Adjou, K.T., 2019. Molecular characterization of Cryptosporidium isolates from diarrheal dairy calves in France. Veterinary Parasitology: Regional Studies and Reports, 18, p.100323.	31796198	2019
C. parvum	IIa	IIaA19G1R1	No				No		Sanger	MK109838		Cattle: pre-weaned calf	Livestock	France	Europe	2017-2018	Mammeri, M., Chevillot, A., Chenafi, I., Thomas, M., Julien, C., Vallée, I., Polack, B., Follet, J. and Adjou, K.T., 2019. Molecular characterization of Cryptosporidium isolates from diarrheal dairy calves in France. Veterinary Parasitology: Regional Studies and Reports, 18, p.100323.	31796198	2019
C. parvum	IId	IIdA22G1	No				No		Sanger	MK109835, MK109841		Cattle: pre-weaned calves	Livestock	France	Europe	2017-2018	Mammeri, M., Chevillot, A., Chenafi, I., Thomas, M., Julien, C., Vallée, I., Polack, B., Follet, J. and Adjou, K.T., 2019. Molecular characterization of Cryptosporidium isolates from diarrheal dairy calves in France. Veterinary Parasitology: Regional Studies and Reports, 18, p.100323.	31796198	2019
C. parvum	IId	IIdA27G1	No				No		Sanger	MK109843		Cattle: pre-weaned calf	Livestock	France	Europe	2017-2018	Mammeri, M., Chevillot, A., Chenafi, I., Thomas, M., Julien, C., Vallée, I., Polack, B., Follet, J. and Adjou, K.T., 2019. Molecular characterization of Cryptosporidium isolates from diarrheal dairy calves in France. Veterinary Parasitology: Regional Studies and Reports, 18, p.100323.	31796198	2019
C. parvum	IIa	IIaA15G2R1	No				No		Sanger	MN037849 - MN037859, MN037861, MN037871		Sheep: pre-weaned lambs	Livestock	France	Europe	2018-2019	Mammeri, M., Cartou, L., Chevillot, A., Thomas, M., Julien, C., Vallée, I., Polack, B., Follet, J. and Adjou, K.T., 2019. First identification of Cryptosporidium parvum zoonotic subtype IIaA15G2R1 in diarrheal lambs in France. Veterinary Parasitology: Regional Studies and Reports, 18, p.100355.	31796189	2019
C. parvum	IIa	IIaA16G3R1	No				No		Sanger	MN037860		Sheep: pre-weaned lamb	Livestock	France	Europe	2018-2019	Mammeri, M., Cartou, L., Chevillot, A., Thomas, M., Julien, C., Vallée, I., Polack, B., Follet, J. and Adjou, K.T., 2019. First identification of Cryptosporidium parvum zoonotic subtype IIaA15G2R1 in diarrheal lambs in France. Veterinary Parasitology: Regional Studies and Reports, 18, p.100355.	31796189	2019
C. parvum	IId	IIdA20G1	No				No		Sanger	MK121773		Deer (pere david)	Livestock	China	Western Pacific	2018	Xie, F., Zhang, Z., Zhao, A., Jing, B., Qi, M. and Wang, R., 2019. Molecular characterization of Cryptosporidium and Enterocytozoon bieneusi in Père David's deer (Elaphurus davidianus) from Shishou, China. International Journal for Parasitology: Parasites and Wildlife, 10, pp.184-187.	31667080	2019
C. parvum	IIa	IIaA15G2R1	No				No		Sanger	MK732491, MK732493 - MK732504		Cattle: neonatal calves	Livestock	Republic of Korea	Western Pacific	2018	Lee, Y.J., Ryu, J.H., Shin, S.U. and Choi, K.S., 2019. Prevalence and molecular characterization of Cryptosporidium and Giardia in pre-weaned native calves in the Republic of Korea. Parasitology Research, 118, pp.3509-3517.	31624910	2019
C. parvum	IIa	IIaA18G3R1	No				No		Sanger	MK732492		Cattle: neonatal calf	Livestock	Republic of Korea	Western Pacific	2018	Lee, Y.J., Ryu, J.H., Shin, S.U. and Choi, K.S., 2019. Prevalence and molecular characterization of Cryptosporidium and Giardia in pre-weaned native calves in the Republic of Korea. Parasitology Research, 118, pp.3509-3517.	31624910	2019
C. parvum	IId	IIdA19G1	No				No		Sanger	MK761061		Horses (1-27 months old)	Livestock	China	Western Pacific	2015-2019	Li, F., Su, J., Chahan, B., Guo, Q., Wang, T., Yu, Z., Guo, Y., Li, N., Feng, Y. and Xiao, L., 2019. Different distribution of Cryptosporidium species between horses and donkeys. Infection, Genetics and Evolution, 75, p.103954.	31295579	2019
C. hominis	Ik	IkA16G1	No				No		Sanger	MK761058, MK761062		Donkeys (< 6 months old)	Livestock	China	Western Pacific	2015-2019	Li, F., Su, J., Chahan, B., Guo, Q., Wang, T., Yu, Z., Guo, Y., Li, N., Feng, Y. and Xiao, L., 2019. Different distribution of Cryptosporidium species between horses and donkeys. Infection, Genetics and Evolution, 75, p.103954.	31295579	2019
C. parvum	IIa	IIaA15G2R1	No				No		Sanger			Cattle: calves	Livestock	Scotland	Europe	2017	Wells, B., Paton, C., Bacchetti, R., Shaw, H., Stewart, W., Plowman, J., Katzer, F. and Innes, E.A., 2019. Cryptosporidium prevalence in calves and geese co-grazing on four livestock farms surrounding two reservoirs supplying public water to mainland Orkney, Scotland. Microorganisms, 7(11), p.513.	31671699	2019	excluded geese from the results as the geese sampled in study were wild geese
C. parvum	IIa	IIaA15R1	No				No		Sanger			Cattle: calves	Livestock	Scotland	Europe	2017	Wells, B., Paton, C., Bacchetti, R., Shaw, H., Stewart, W., Plowman, J., Katzer, F. and Innes, E.A., 2019. Cryptosporidium prevalence in calves and geese co-grazing on four livestock farms surrounding two reservoirs supplying public water to mainland Orkney, Scotland. Microorganisms, 7(11), p.513.	31671699	2019	excluded geese from the results as the geese sampled in study were wild geese
C. parvum	IId	IIdA20G1a	No				No		Sanger			Humans: (asymptomatic immigrant workers)	Human	Qatar	Eastern Mediterranean		Boughattas, S., Behnke, J.M., Al-Sadeq, D., Ismail, A. and Abu-Madi, M., 2019. Cryptosporidium spp., prevalence, molecular characterisation and socio-demographic risk factors among immigrants in Qatar. PLoS neglected tropical diseases, 13(10), p.e0007750.	31661498	2019
C. parvum	IId	IIdA20G1b	No				No		Sanger	MH114009		Humans: (asymptomatic immigrant workers)	Human	Qatar	Eastern Mediterranean		Boughattas, S., Behnke, J.M., Al-Sadeq, D., Ismail, A. and Abu-Madi, M., 2019. Cryptosporidium spp., prevalence, molecular characterisation and socio-demographic risk factors among immigrants in Qatar. PLoS neglected tropical diseases, 13(10), p.e0007750.	31661498	2019
C. parvum	IId	IIdA20G1c	No				No		Sanger			Humans: (asymptomatic immigrant workers)	Human	Qatar	Eastern Mediterranean		Boughattas, S., Behnke, J.M., Al-Sadeq, D., Ismail, A. and Abu-Madi, M., 2019. Cryptosporidium spp., prevalence, molecular characterisation and socio-demographic risk factors among immigrants in Qatar. PLoS neglected tropical diseases, 13(10), p.e0007750.	31661498	2019
C. parvum	IId	IIdA20G1d	No				No		Sanger			Humans: (asymptomatic immigrant workers)	Human	Qatar	Eastern Mediterranean		Boughattas, S., Behnke, J.M., Al-Sadeq, D., Ismail, A. and Abu-Madi, M., 2019. Cryptosporidium spp., prevalence, molecular characterisation and socio-demographic risk factors among immigrants in Qatar. PLoS neglected tropical diseases, 13(10), p.e0007750.	31661498	2019
C. parvum	IId	IIdA20G1e	No				No		Sanger			Humans: (asymptomatic immigrant workers)	Human	Qatar	Eastern Mediterranean		Boughattas, S., Behnke, J.M., Al-Sadeq, D., Ismail, A. and Abu-Madi, M., 2019. Cryptosporidium spp., prevalence, molecular characterisation and socio-demographic risk factors among immigrants in Qatar. PLoS neglected tropical diseases, 13(10), p.e0007750.	31661498	2019
C. hominis	Ie	IeA12G3T3	No				No		Sanger	MH114010		Humans: (asymptomatic Filipino male immigrant worker)	Human	Qatar	Eastern Mediterranean		Boughattas, S., Behnke, J.M., Al-Sadeq, D., Ismail, A. and Abu-Madi, M., 2019. Cryptosporidium spp., prevalence, molecular characterisation and socio-demographic risk factors among immigrants in Qatar. PLoS neglected tropical diseases, 13(10), p.e0007750.	31661498	2019	Mixed infection with C.parvum IIdA20G1 in four of five cases in study
C. parvum	IIa	IIaA13G2R1	No				No		Sanger			Human	Human	Republic of Korea	Western Pacific	2013-2016	Ma, D.W., Lee, M.R., Hong, S.H., Cho, S.H. and Lee, S.E., 2019. Molecular prevalence and genotypes of Cryptosporidium parvum and Giardia duodenalis in patients with acute diarrhea in Korea, 2013–2016. The Korean journal of parasitology, 57(5), p.531.	31715696	2019
C. parvum	IIa	IIaA14G2R1	No				No		Sanger			Humans	Human	Republic of Korea	Western Pacific	2013-2016	Ma, D.W., Lee, M.R., Hong, S.H., Cho, S.H. and Lee, S.E., 2019. Molecular prevalence and genotypes of Cryptosporidium parvum and Giardia duodenalis in patients with acute diarrhea in Korea, 2013–2016. The Korean journal of parasitology, 57(5), p.531.	31715696	2019
C. parvum	IIa	IIaA15G2R1	No				No		Sanger			Humans	Human	Republic of Korea	Western Pacific	2013-2016	Ma, D.W., Lee, M.R., Hong, S.H., Cho, S.H. and Lee, S.E., 2019. Molecular prevalence and genotypes of Cryptosporidium parvum and Giardia duodenalis in patients with acute diarrhea in Korea, 2013–2016. The Korean journal of parasitology, 57(5), p.531.	31715696	2019
C. parvum	IIa	IIaA18G3R1	No				No		Sanger			Human	Human	Republic of Korea	Western Pacific	2013-2016	Ma, D.W., Lee, M.R., Hong, S.H., Cho, S.H. and Lee, S.E., 2019. Molecular prevalence and genotypes of Cryptosporidium parvum and Giardia duodenalis in patients with acute diarrhea in Korea, 2013–2016. The Korean journal of parasitology, 57(5), p.531.	31715696	2019
C. parvum	IIa	IIaA15G2R1	No				No		Sanger	MK202963		Cattle: calves (<180 days diarrhoeic)	Livestock	Austria	Europe		Lichtmannsperger, K., Hinney, B., Joachim, A. and Wittek, T., 2019. Molecular characterization of Giardia intestinalis and Cryptosporidium parvum from calves with diarrhoea in Austria and evaluation of point-of-care tests. Comparative immunology, microbiology and infectious diseases, 66, p.101333.	31437689	2019
C. parvum	IIa	IIaA19G2R2	No				No		Sanger	MK202962		Cattle: calves (<180 days diarrhoeic)	Livestock	Austria	Europe		Lichtmannsperger, K., Hinney, B., Joachim, A. and Wittek, T., 2019. Molecular characterization of Giardia intestinalis and Cryptosporidium parvum from calves with diarrhoea in Austria and evaluation of point-of-care tests. Comparative immunology, microbiology and infectious diseases, 66, p.101333.	31437689	2019
C. parvum	IIa	IIaA21G2R1	No				No		Sanger	MK202961		Cattle: calves (<180 days diarrhoeic)	Livestock	Austria	Europe		Lichtmannsperger, K., Hinney, B., Joachim, A. and Wittek, T., 2019. Molecular characterization of Giardia intestinalis and Cryptosporidium parvum from calves with diarrhoea in Austria and evaluation of point-of-care tests. Comparative immunology, microbiology and infectious diseases, 66, p.101333.	31437689	2019
C. parvum	IIa	IIaA14G1R1	No				No		Sanger	MK202960		Cattle: calf (<180 days diarrhoeic)	Livestock	Austria	Europe		Lichtmannsperger, K., Hinney, B., Joachim, A. and Wittek, T., 2019. Molecular characterization of Giardia intestinalis and Cryptosporidium parvum from calves with diarrhoea in Austria and evaluation of point-of-care tests. Comparative immunology, microbiology and infectious diseases, 66, p.101333.	31437689	2019
C. parvum	IIa	IIaA15G2R1	No				No		Sanger	LR594829		Cattle: neonatal calves (paired samples; a week and two weeks old)	Livestock	England	Europe	2018	Seale, J., Swain, J., Booth, R. and Blake, D.P., 2019. A Cryptosporidium parvum genotype shift between week old and two week old calves following administration of a prophylactic antiprotozoal. Veterinary Parasitology, 273, pp.32-35.	31442890	2019	Domininant subtype pre treatment with halofuginone and present in 3/7 farms sampled. Still present post treatment but replaced in dominance with IIaA17G1R1 in most farms.
C. parvum	IIa	IIaA16G3R1	No				No		Sanger	LR594827		Cattle: neonatal calf (two weeks old)	Livestock	England	Europe	2018	Seale, J., Swain, J., Booth, R. and Blake, D.P., 2019. A Cryptosporidium parvum genotype shift between week old and two week old calves following administration of a prophylactic antiprotozoal. Veterinary Parasitology, 273, pp.32-35.	31442890	2019	Appeared in one farm in one sample 7 days post treatment with halofuginone
C. parvum	IIa	IIaA17G1R1	No				No		Sanger	LR594828		Cattle: neonatal calves (two weeks old)	Livestock	England	Europe	2018	Seale, J., Swain, J., Booth, R. and Blake, D.P., 2019. A Cryptosporidium parvum genotype shift between week old and two week old calves following administration of a prophylactic antiprotozoal. Veterinary Parasitology, 273, pp.32-35.	31442890	2019	Paired samples pre and 7 days post treatment of neonatal calves. Absent in calves in all farms at pre treatment with IIa15G2R1 being the one found across 3/7 farms. Became the dominant subtype in five farms 7 days post treatment.
C. parvum	IIa	IIaA15G2R1	No				No		Sanger			Cattle: calves ( 6 months old), adult cattle	Livestock	England	Europe		Thomson, S., Innes, E.A., Jonsson, N.N. and Katzer, F., 2019. Shedding of Cryptosporidium in calves and dams: evidence of re-infection and shedding of different gp60 subtypes. Parasitology, 146(11), pp.1404-1413.	31327324	2019	From the same calves that had IIaA19G2R1 when younger than six months
C. parvum	IIa	IIaA19G2R1	No				No		Sanger			Cattle: calves (=< 6 months old), adult cattle	Livestock	England	Europe		Thomson, S., Innes, E.A., Jonsson, N.N. and Katzer, F., 2019. Shedding of Cryptosporidium in calves and dams: evidence of re-infection and shedding of different gp60 subtypes. Parasitology, 146(11), pp.1404-1413.	31327324	2019
C. parvum	IIa	IIaA15R1	No				No		Sanger			Cattle: adult cattle	Livestock	England	Europe		Thomson, S., Innes, E.A., Jonsson, N.N. and Katzer, F., 2019. Shedding of Cryptosporidium in calves and dams: evidence of re-infection and shedding of different gp60 subtypes. Parasitology, 146(11), pp.1404-1413.	31327324	2019
C. parvum	IIa	IIaA18G2R1	No				No		Sanger			Cattle: adult cattle	Livestock	England	Europe		Thomson, S., Innes, E.A., Jonsson, N.N. and Katzer, F., 2019. Shedding of Cryptosporidium in calves and dams: evidence of re-infection and shedding of different gp60 subtypes. Parasitology, 146(11), pp.1404-1413.	31327324	2019
C. parvum	IId	IIdA19G1	No				No		Sanger	MK948875		Camels (4 -9 years old- one-humped)	Livestock	Egypt	Eastern Mediterranean	2017-2018	El-Alfy, E.S., Abu-Elwafa, S., Abbas, I., Al-Araby, M., Al-Kappany, Y., Umeda, K. and Nishikawa, Y., 2019. Molecular screening approach to identify protozoan and trichostrongylid parasites infecting one-humped camels (Camelus dromedarius). Acta Tropica, 197, p.105060.	31194962	2019
C. parvum	IIa	IIaA15G1R1	No				No		Sanger	MK948876		Camels (4 -9 years old- one-humped)	Livestock	Egypt	Eastern Mediterranean	2017-2018	El-Alfy, E.S., Abu-Elwafa, S., Abbas, I., Al-Araby, M., Al-Kappany, Y., Umeda, K. and Nishikawa, Y., 2019. Molecular screening approach to identify protozoan and trichostrongylid parasites infecting one-humped camels (Camelus dromedarius). Acta Tropica, 197, p.105060.	31194962	2019
C. hominis	If	IfA12G1R5	No				No		Sanger	MK165982		Humans	Human	Australia	Western Pacific	2015 - 2018	Braima, K., Zahedi, A., Oskam, C., Reid, S., Pingault, N., Xiao, L. and Ryan, U., 2019. Retrospective analysis of Cryptosporidium species in Western Australian human populations (2015–2018), and emergence of the C. hominis IfA12G1R5 subtype. Infection, Genetics and Evolution, 73, pp.306-313.	31146044	2019
C. hominis	Ib	IbA10G2	No				No		Sanger	MK165983		Humans	Human	Australia	Western Pacific	2015 - 2018	Braima, K., Zahedi, A., Oskam, C., Reid, S., Pingault, N., Xiao, L. and Ryan, U., 2019. Retrospective analysis of Cryptosporidium species in Western Australian human populations (2015–2018), and emergence of the C. hominis IfA12G1R5 subtype. Infection, Genetics and Evolution, 73, pp.306-313.	31146044	2019
C. hominis	Id	IdA15G1	No				No		Sanger	MK165986		Humans	Human	Australia	Western Pacific	2015 - 2018	Braima, K., Zahedi, A., Oskam, C., Reid, S., Pingault, N., Xiao, L. and Ryan, U., 2019. Retrospective analysis of Cryptosporidium species in Western Australian human populations (2015–2018), and emergence of the C. hominis IfA12G1R5 subtype. Infection, Genetics and Evolution, 73, pp.306-313.	31146044	2019
C. hominis	Id	IdA19	No				No		Sanger	MK165984		Human	Human	Australia	Western Pacific	2015 - 2018	Braima, K., Zahedi, A., Oskam, C., Reid, S., Pingault, N., Xiao, L. and Ryan, U., 2019. Retrospective analysis of Cryptosporidium species in Western Australian human populations (2015–2018), and emergence of the C. hominis IfA12G1R5 subtype. Infection, Genetics and Evolution, 73, pp.306-313.	31146044	2019
C. parvum	IIa	IIaA17G2R1	No				No		Sanger	MK165989		Human	Human	Australia	Western Pacific	2015 - 2018	Braima, K., Zahedi, A., Oskam, C., Reid, S., Pingault, N., Xiao, L. and Ryan, U., 2019. Retrospective analysis of Cryptosporidium species in Western Australian human populations (2015–2018), and emergence of the C. hominis IfA12G1R5 subtype. Infection, Genetics and Evolution, 73, pp.306-313.	31146044	2019
C. parvum	IIa	IIaA18G3R1	No				No		Sanger	MK165987		Humans	Human	Australia	Western Pacific	2015 - 2018	Braima, K., Zahedi, A., Oskam, C., Reid, S., Pingault, N., Xiao, L. and Ryan, U., 2019. Retrospective analysis of Cryptosporidium species in Western Australian human populations (2015–2018), and emergence of the C. hominis IfA12G1R5 subtype. Infection, Genetics and Evolution, 73, pp.306-313.	31146044	2019
C. parvum	IIa	IIaA19G4R1	No				No		Sanger	MK165985		Humans	Human	Australia	Western Pacific	2015 - 2018	Braima, K., Zahedi, A., Oskam, C., Reid, S., Pingault, N., Xiao, L. and Ryan, U., 2019. Retrospective analysis of Cryptosporidium species in Western Australian human populations (2015–2018), and emergence of the C. hominis IfA12G1R5 subtype. Infection, Genetics and Evolution, 73, pp.306-313.	31146044	2019
C. parvum	IIc	IIcA5G3a	No				No		Sanger	MK165990		Humans	Human	Australia	Western Pacific	2015 - 2018	Braima, K., Zahedi, A., Oskam, C., Reid, S., Pingault, N., Xiao, L. and Ryan, U., 2019. Retrospective analysis of Cryptosporidium species in Western Australian human populations (2015–2018), and emergence of the C. hominis IfA12G1R5 subtype. Infection, Genetics and Evolution, 73, pp.306-313.	31146044	2019
C. parvum	IId	IIdA15G1	No				No		Sanger	MH794167		Sheep (asymptomatic)	Livestock	China	Western Pacific	2015 - 2017	Qi, M., Zhang, Z., Zhao, A., Jing, B., Guan, G., Luo, J. and Zhang, L., 2019. Distribution and molecular characterization of Cryptosporidium spp., Giardia duodenalis, and Enterocytozoon bieneusi amongst grazing adult sheep in Xinjiang, China. Parasitology International, 71, pp.80-86.	30974206	2019
C. hominis	In	InA26	Yes		TCA		No		Sanger	MG952711		NHP: crab-eating macaques	NHP	China	Western Pacific	2016 - 2018	Chen, L., Hu, S., Jiang, W., Zhao, J., Li, N., Guo, Y., Liao, C., Han, Q., Feng, Y. and Xiao, L., 2019. Cryptosporidium parvum and Cryptosporidium hominis subtypes in crab-eating macaques. Parasites & vectors, 12, pp.1-9.	31307508	2019
C. hominis	In	InA17	Yes		TCA		No		Sanger	MG952713		NHP: crab-eating macaques	NHP	China	Western Pacific	2016 - 2018	Chen, L., Hu, S., Jiang, W., Zhao, J., Li, N., Guo, Y., Liao, C., Han, Q., Feng, Y. and Xiao, L., 2019. Cryptosporidium parvum and Cryptosporidium hominis subtypes in crab-eating macaques. Parasites & vectors, 12, pp.1-9.	31307508	2019	In subtype family was previously seen in a farmed crab-eating macaque in Guangxi, although it was mistakenly named as IdA14
C. hominis	In	InA14	Yes		TCA		No		Sanger	MG952714		NHP: crab-eating macaques	NHP	China	Western Pacific	2016 - 2018	Chen, L., Hu, S., Jiang, W., Zhao, J., Li, N., Guo, Y., Liao, C., Han, Q., Feng, Y. and Xiao, L., 2019. Cryptosporidium parvum and Cryptosporidium hominis subtypes in crab-eating macaques. Parasites & vectors, 12, pp.1-9.	31307508	2019
C. hominis	Im	ImA18	Yes		TCA		No		Sanger	MG952710		NHP: crab-eating macaques	NHP	China	Western Pacific	2016 - 2018	Chen, L., Hu, S., Jiang, W., Zhao, J., Li, N., Guo, Y., Liao, C., Han, Q., Feng, Y. and Xiao, L., 2019. Cryptosporidium parvum and Cryptosporidium hominis subtypes in crab-eating macaques. Parasites & vectors, 12, pp.1-9.	31307508	2019
C. hominis	Ii	IiA17	No				No		Sanger	MG952706		NHP: crab-eating macaques	NHP	China	Western Pacific	2016 - 2018	Chen, L., Hu, S., Jiang, W., Zhao, J., Li, N., Guo, Y., Liao, C., Han, Q., Feng, Y. and Xiao, L., 2019. Cryptosporidium parvum and Cryptosporidium hominis subtypes in crab-eating macaques. Parasites & vectors, 12, pp.1-9.	31307508	2019
C. parvum	IId	IIdA19G1	No				No		Sanger	MG952708		NHP: crab-eating macaques	NHP	China	Western Pacific	2016 - 2018	Chen, L., Hu, S., Jiang, W., Zhao, J., Li, N., Guo, Y., Liao, C., Han, Q., Feng, Y. and Xiao, L., 2019. Cryptosporidium parvum and Cryptosporidium hominis subtypes in crab-eating macaques. Parasites & vectors, 12, pp.1-9.	31307508	2019
C. parvum	IIo	IIoA14G1	No				No		Sanger	MG952709		NHP: crab-eating macaques	NHP	China	Western Pacific	2016 - 2018	Chen, L., Hu, S., Jiang, W., Zhao, J., Li, N., Guo, Y., Liao, C., Han, Q., Feng, Y. and Xiao, L., 2019. Cryptosporidium parvum and Cryptosporidium hominis subtypes in crab-eating macaques. Parasites & vectors, 12, pp.1-9.	31307508	2019	Subtype family detected in NHP for the first time in this study as reported
C. hominis	In		No				No		Sanger	MG952712		NHP: crab-eating macaques	NHP	China	Western Pacific	2016 - 2018	Chen, L., Hu, S., Jiang, W., Zhao, J., Li, N., Guo, Y., Liao, C., Han, Q., Feng, Y. and Xiao, L., 2019. Cryptosporidium parvum and Cryptosporidium hominis subtypes in crab-eating macaques. Parasites & vectors, 12, pp.1-9.	31307508	2019
C. parvum	IIa	IIaA15G2R1	No				No		Sanger	MK099816 - MK099855		Cattle: calves (dairy)	Livestock	United States of America	Americas		Gharieb, R.M., Bowman, D.D., Liotta, J.L. and Xiao, L., 2019. Isolation, genotyping and subtyping of single Cryptosporidium oocysts from calves with special reference to zoonotic significance. Veterinary Parasitology, 271, pp.80-86.	31303210	2019	Five variants of subtype included in study. Not added because according to nomenclature, they arent different subtypes, just used to compare variances in sequences of that subtype.MK099847 , MK099848, MK099850, MK099853, MK099854
C. parvum	IIa	IIaA18G1R1	No				No		Sanger	KX768771 - KX768772, KX768775 - KX768776, KX768782, KX768784- KX768785, KX768792, KX768798 - KX768799, KX768804, KX768811		Cattle: calves (=<1 month old)	Livestock	Argentina	Americas	2013 - 2014	Lombardelli, J.A., Tomazic, M.L., Schnittger, L. and Tiranti, K.I., 2019. Prevalence of Cryptosporidium parvum in dairy calves and GP60 subtyping of diarrheic calves in central Argentina. Parasitology research, 118, pp.2079-2086.	31187226	2019
C. parvum	IIa	IIaA20G1R1	No				No		Sanger	KX768773 - KX7688774, KX768777 - KX768781, KX768783, KX768786 - KX768789, KX768795 - KX768797, KX768800 - KX768803, KX768808 - KX768809, KX768813 - KX768815		Cattle: calves (=<1 month old)	Livestock	Argentina	Americas	2013 - 2014	Lombardelli, J.A., Tomazic, M.L., Schnittger, L. and Tiranti, K.I., 2019. Prevalence of Cryptosporidium parvum in dairy calves and GP60 subtyping of diarrheic calves in central Argentina. Parasitology research, 118, pp.2079-2086.	31187226	2019
C. parvum	IIa	IIaA21G1R1	No				No		Sanger	KX768793 - KX768794		Cattle: calves (=<1 month old)	Livestock	Argentina	Americas	2013 - 2014	Lombardelli, J.A., Tomazic, M.L., Schnittger, L. and Tiranti, K.I., 2019. Prevalence of Cryptosporidium parvum in dairy calves and GP60 subtyping of diarrheic calves in central Argentina. Parasitology research, 118, pp.2079-2086.	31187226	2019
C. parvum	IIa	IIaA22G1R1	No				No		Sanger	KX768805 - KX768807, KX768810, KX768812, KX768816		Cattle: calves (=<1 month old)	Livestock	Argentina	Americas	2013 - 2014	Lombardelli, J.A., Tomazic, M.L., Schnittger, L. and Tiranti, K.I., 2019. Prevalence of Cryptosporidium parvum in dairy calves and GP60 subtyping of diarrheic calves in central Argentina. Parasitology research, 118, pp.2079-2086.	31187226	2019
C. parvum	IIa	IIaA24G1R1	Yes		TCA/TCG	ACATCA	No		Sanger	KX768790 - KX768791		Cattle: calves (=<1 month old)	Livestock	Argentina	Americas	2013 - 2014	Lombardelli, J.A., Tomazic, M.L., Schnittger, L. and Tiranti, K.I., 2019. Prevalence of Cryptosporidium parvum in dairy calves and GP60 subtyping of diarrheic calves in central Argentina. Parasitology research, 118, pp.2079-2086.	31187226	2019
C. hominis	Id	IdA30	No				No		WGS		PRJNA492838	Human	Human	United Kingdom	Europe	2013	Nader, J.L., Mathers, T.C., Ward, B.J., Pachebat, J.A., Swain, M.T., Robinson, G., Chalmers, R.M., Hunter, P.R., van Oosterhout, C. and Tyler, K.M., 2019. Evolutionary genomics of anthroponosis in Cryptosporidium. Nature microbiology, 4(5), pp.826-836.	30833731	2019
C. parvum	IIc	IIcA5G3p	No				No		WGS		PRJNA315504	Human	Human	United Kingdom	Europe	2013	Nader, J.L., Mathers, T.C., Ward, B.J., Pachebat, J.A., Swain, M.T., Robinson, G., Chalmers, R.M., Hunter, P.R., van Oosterhout, C. and Tyler, K.M., 2019. Evolutionary genomics of anthroponosis in Cryptosporidium. Nature microbiology, 4(5), pp.826-836.	30833731	2019	Recent travel to Pakistan
C. parvum	IIc	IIcA5G3a	No				No		WGS		PRJNA315505	Human	Human	United Kingdom	Europe	2013	Nader, J.L., Mathers, T.C., Ward, B.J., Pachebat, J.A., Swain, M.T., Robinson, G., Chalmers, R.M., Hunter, P.R., van Oosterhout, C. and Tyler, K.M., 2019. Evolutionary genomics of anthroponosis in Cryptosporidium. Nature microbiology, 4(5), pp.826-836.	30833731	2019	Recent travel to Pakistan
C. parvum	IIc	IIcA5G3a	No				No		WGS		PRJNA315506	Human	Human	United Kingdom	Europe	2014	Nader, J.L., Mathers, T.C., Ward, B.J., Pachebat, J.A., Swain, M.T., Robinson, G., Chalmers, R.M., Hunter, P.R., van Oosterhout, C. and Tyler, K.M., 2019. Evolutionary genomics of anthroponosis in Cryptosporidium. Nature microbiology, 4(5), pp.826-836.	30833731	2019	Recent travel to Pakistan
C. parvum	IIc	IIcA5G3a	No				No		WGS		PRJNA315507	Human	Human	United Kingdom	Europe	2013	Nader, J.L., Mathers, T.C., Ward, B.J., Pachebat, J.A., Swain, M.T., Robinson, G., Chalmers, R.M., Hunter, P.R., van Oosterhout, C. and Tyler, K.M., 2019. Evolutionary genomics of anthroponosis in Cryptosporidium. Nature microbiology, 4(5), pp.826-836.	30833731	2019
C. parvum	IIc	IIcA5G3j	No				No		WGS		PRJNA315508	Human	Human	United Kingdom	Europe	2013	Nader, J.L., Mathers, T.C., Ward, B.J., Pachebat, J.A., Swain, M.T., Robinson, G., Chalmers, R.M., Hunter, P.R., van Oosterhout, C. and Tyler, K.M., 2019. Evolutionary genomics of anthroponosis in Cryptosporidium. Nature microbiology, 4(5), pp.826-836.	30833731	2019
C. parvum	IIa	IIaA15G2R1	No				No		Sanger	MK034689		Cattle: calves (=<28 days old)	Livestock	Germany	Europe		Holzhausen, I., Lendner, M., Göhring, F., Steinhöfel, I. and Daugschies, A., 2019. Distribution of Cryptosporidium parvum gp60 subtypes in calf herds of Saxony, Germany. Parasitology research, 118(5), pp.1549-1558.	30790038	2019
C. parvum	IIa	IIaA16G3R1	No				No		Sanger	MK034693		Cattle: calves (=<28 days old)	Livestock	Germany	Europe		Holzhausen, I., Lendner, M., Göhring, F., Steinhöfel, I. and Daugschies, A., 2019. Distribution of Cryptosporidium parvum gp60 subtypes in calf herds of Saxony, Germany. Parasitology research, 118(5), pp.1549-1558.	30790038	2019
C. parvum	IIa	IIaA17G2R1	No				No		Sanger	MK034695		Cattle: calves (=<28 days old)	Livestock	Germany	Europe		Holzhausen, I., Lendner, M., Göhring, F., Steinhöfel, I. and Daugschies, A., 2019. Distribution of Cryptosporidium parvum gp60 subtypes in calf herds of Saxony, Germany. Parasitology research, 118(5), pp.1549-1558.	30790038	2019
C. parvum	IIa	IIaA16G2R1	No				No		Sanger	MK034692		Cattle: calves (=<28 days old)	Livestock	Germany	Europe		Holzhausen, I., Lendner, M., Göhring, F., Steinhöfel, I. and Daugschies, A., 2019. Distribution of Cryptosporidium parvum gp60 subtypes in calf herds of Saxony, Germany. Parasitology research, 118(5), pp.1549-1558.	30790038	2019
C. parvum	IIa	IIaA14G2R1	No				No		Sanger	MK034688		Cattle: calves (=<28 days old)	Livestock	Germany	Europe		Holzhausen, I., Lendner, M., Göhring, F., Steinhöfel, I. and Daugschies, A., 2019. Distribution of Cryptosporidium parvum gp60 subtypes in calf herds of Saxony, Germany. Parasitology research, 118(5), pp.1549-1558.	30790038	2019
C. parvum	IIa	IIaA17G4R1	No				No		Sanger	MK034696		Cattle: calves (=<28 days old)	Livestock	Germany	Europe		Holzhausen, I., Lendner, M., Göhring, F., Steinhöfel, I. and Daugschies, A., 2019. Distribution of Cryptosporidium parvum gp60 subtypes in calf herds of Saxony, Germany. Parasitology research, 118(5), pp.1549-1558.	30790038	2019
C. parvum	IIa	IIaA19G2R1	No				No		Sanger	MK034697		Cattle: calves (=<28 days old)	Livestock	Germany	Europe		Holzhausen, I., Lendner, M., Göhring, F., Steinhöfel, I. and Daugschies, A., 2019. Distribution of Cryptosporidium parvum gp60 subtypes in calf herds of Saxony, Germany. Parasitology research, 118(5), pp.1549-1558.	30790038	2019
C. parvum	IIa	IIaA17G1R1	No				No		Sanger	MK034694		Cattle: calves (=<28 days old)	Livestock	Germany	Europe		Holzhausen, I., Lendner, M., Göhring, F., Steinhöfel, I. and Daugschies, A., 2019. Distribution of Cryptosporidium parvum gp60 subtypes in calf herds of Saxony, Germany. Parasitology research, 118(5), pp.1549-1558.	30790038	2019
C. parvum	IIa	IIaA14G1R1	No				No		Sanger	MK034687		Cattle: calves (=<28 days old)	Livestock	Germany	Europe		Holzhausen, I., Lendner, M., Göhring, F., Steinhöfel, I. and Daugschies, A., 2019. Distribution of Cryptosporidium parvum gp60 subtypes in calf herds of Saxony, Germany. Parasitology research, 118(5), pp.1549-1558.	30790038	2019
C. parvum	IIa	IIaA16G1R1	No				No		Sanger	MK034690 - MK034691		Cattle: calves (=<28 days old)	Livestock	Germany	Europe		Holzhausen, I., Lendner, M., Göhring, F., Steinhöfel, I. and Daugschies, A., 2019. Distribution of Cryptosporidium parvum gp60 subtypes in calf herds of Saxony, Germany. Parasitology research, 118(5), pp.1549-1558.	30790038	2019	variants from two different farms in study
C. hominis	Io	IoA17b	Yes		TCA		No		Sanger	MK270520		NHPs: crab-eating macaque	NHP	China	Western Pacific	2019	Zhao, W., Zhou, H., Jin, H., Liu, M., Qiu, M., Li, L., Yin, F., Chan, J.F.W. and Lu, G., 2019. Molecular prevalence and subtyping of Cryptosporidium hominis among captive long-tailed macaques (Macaca fascicularis) and rhesus macaques (Macaca mulatta) from Hainan Island, southern China. Parasites & Vectors, 12, pp.1-7.	31039801	2019	Accession number provided has subtype denoted incorrectly as IoA17G2b but correctly denoted in study
C. hominis	Io	IoA17a	Yes		TCA		No		Sanger	MK270519		NHPs: crab-eating macaque	NHP	China	Western Pacific	2019	Zhao, W., Zhou, H., Jin, H., Liu, M., Qiu, M., Li, L., Yin, F., Chan, J.F.W. and Lu, G., 2019. Molecular prevalence and subtyping of Cryptosporidium hominis among captive long-tailed macaques (Macaca fascicularis) and rhesus macaques (Macaca mulatta) from Hainan Island, southern China. Parasites & Vectors, 12, pp.1-7.	31039801	2019	Accession number provided has subtype denoted incorrectly as IoA17G2a but correctly denoted in study
C. hominis	Ia	IaA20R3a	Yes		TCA/TCG	AAGACGGTGGTAAGG	No		Sanger	MK270518		NHPs: crab-eating macaque	NHP	China	Western Pacific	2019	Zhao, W., Zhou, H., Jin, H., Liu, M., Qiu, M., Li, L., Yin, F., Chan, J.F.W. and Lu, G., 2019. Molecular prevalence and subtyping of Cryptosporidium hominis among captive long-tailed macaques (Macaca fascicularis) and rhesus macaques (Macaca mulatta) from Hainan Island, southern China. Parasites & Vectors, 12, pp.1-7.	31039801	2019
C. hominis	Ii	IiA17	No				No		Sanger			NHPs: crab-eating macaque	NHP	China	Western Pacific	2019	Zhao, W., Zhou, H., Jin, H., Liu, M., Qiu, M., Li, L., Yin, F., Chan, J.F.W. and Lu, G., 2019. Molecular prevalence and subtyping of Cryptosporidium hominis among captive long-tailed macaques (Macaca fascicularis) and rhesus macaques (Macaca mulatta) from Hainan Island, southern China. Parasites & Vectors, 12, pp.1-7.	31039801	2019
C. parvum	IId	IIdA16G1	No				No		Sanger	MK453406 - MK453408, MK453410 - MK453414, MK453416, MK453418 - MK453419)		Sheep: lambs	Livestock	Algeria	Africa	2015 - 2017	Sahraoui, L., Thomas, M., Chevillot, A., Mammeri, M., Polack, B., Vallée, I., Follet, J., Ain-Baaziz, H. and Adjou, K.T., 2019. Molecular characterization of zoonotic Cryptosporidium spp. and Giardia duodenalis pathogens in Algerian sheep. Veterinary Parasitology: Regional Studies and Reports, 16, p.100280.	31027593	2019
C. parvum	IIa	IIaA21G2R1	No				No		Sanger	MK453405, MK453415, MK453417		Sheep: lambs	Livestock	Algeria	Africa	2015 - 2017	Sahraoui, L., Thomas, M., Chevillot, A., Mammeri, M., Polack, B., Vallée, I., Follet, J., Ain-Baaziz, H. and Adjou, K.T., 2019. Molecular characterization of zoonotic Cryptosporidium spp. and Giardia duodenalis pathogens in Algerian sheep. Veterinary Parasitology: Regional Studies and Reports, 16, p.100280.	31027593	2019
C. parvum	IIa	IIaA13G2R1	No				No		Sanger	MK453409		Sheep: lamb	Livestock	Algeria	Africa	2015 - 2017	Sahraoui, L., Thomas, M., Chevillot, A., Mammeri, M., Polack, B., Vallée, I., Follet, J., Ain-Baaziz, H. and Adjou, K.T., 2019. Molecular characterization of zoonotic Cryptosporidium spp. and Giardia duodenalis pathogens in Algerian sheep. Veterinary Parasitology: Regional Studies and Reports, 16, p.100280.	31027593	2019
C. parvum	IIa	IIaA15G2R1	No				No		Sanger			Cattle: pre-weaned calves	Livestock	Colombia	Americas	2010 - 2012	Avendaño, C., Ramo, A., Vergara-Castiblanco, C., Monteagudo, L.V., Sánchez-Acedo, C. and Quílez, J., 2019. Multilocus fragment analysis of Cryptosporidium parvum from pre-weaned calves in Colombia. Acta Tropica, 192, pp.151-157.	30738722	2019
C. parvum	IIa	IIaA16G2R1	No				No		Sanger			Cattle: pre-weaned calves	Livestock	Colombia	Americas	2010 - 2012	Avendaño, C., Ramo, A., Vergara-Castiblanco, C., Monteagudo, L.V., Sánchez-Acedo, C. and Quílez, J., 2019. Multilocus fragment analysis of Cryptosporidium parvum from pre-weaned calves in Colombia. Acta Tropica, 192, pp.151-157.	30738722	2019
C. parvum	IIa	IIaA17G4R1	No				No		Sanger			Cattle: pre-weaned calves	Livestock	Colombia	Americas	2010 - 2012	Avendaño, C., Ramo, A., Vergara-Castiblanco, C., Monteagudo, L.V., Sánchez-Acedo, C. and Quílez, J., 2019. Multilocus fragment analysis of Cryptosporidium parvum from pre-weaned calves in Colombia. Acta Tropica, 192, pp.151-157.	30738722	2019
C. parvum	IIa	IIaA18G5R1	No				No		Sanger			Cattle: pre-weaned calves	Livestock	Colombia	Americas	2010 - 2012	Avendaño, C., Ramo, A., Vergara-Castiblanco, C., Monteagudo, L.V., Sánchez-Acedo, C. and Quílez, J., 2019. Multilocus fragment analysis of Cryptosporidium parvum from pre-weaned calves in Colombia. Acta Tropica, 192, pp.151-157.	30738722	2019
C. parvum	IIa	IIaA19G6R1	No				No		Sanger			Cattle: pre-weaned calves	Livestock	Colombia	Americas	2010 - 2012	Avendaño, C., Ramo, A., Vergara-Castiblanco, C., Monteagudo, L.V., Sánchez-Acedo, C. and Quílez, J., 2019. Multilocus fragment analysis of Cryptosporidium parvum from pre-weaned calves in Colombia. Acta Tropica, 192, pp.151-157.	30738722	2019
C. parvum	IIa	IIaA20G5R1	No				No		Sanger			Cattle: pre-weaned calves	Livestock	Colombia	Americas	2010 - 2012	Avendaño, C., Ramo, A., Vergara-Castiblanco, C., Monteagudo, L.V., Sánchez-Acedo, C. and Quílez, J., 2019. Multilocus fragment analysis of Cryptosporidium parvum from pre-weaned calves in Colombia. Acta Tropica, 192, pp.151-157.	30738722	2019
C. parvum	IIa	IIaA20G6R1	No				No		Sanger			Cattle: pre-weaned calves	Livestock	Colombia	Americas	2010 - 2012	Avendaño, C., Ramo, A., Vergara-Castiblanco, C., Monteagudo, L.V., Sánchez-Acedo, C. and Quílez, J., 2019. Multilocus fragment analysis of Cryptosporidium parvum from pre-weaned calves in Colombia. Acta Tropica, 192, pp.151-157.	30738722	2019
C. parvum	IIa	IIaA20G7R1	No				No		Sanger			Cattle: pre-weaned calf	Livestock	Colombia	Americas	2010 - 2012	Avendaño, C., Ramo, A., Vergara-Castiblanco, C., Monteagudo, L.V., Sánchez-Acedo, C. and Quílez, J., 2019. Multilocus fragment analysis of Cryptosporidium parvum from pre-weaned calves in Colombia. Acta Tropica, 192, pp.151-157.	30738722	2019
C. hominis	Ia	IaA18	No				No		Sanger			Humans: children ( <2 years old)	Human	Bangladesh	South-East Asia	2015 - 2017	Korpe PS, Gilchrist C, Burkey C, Taniuchi M, Ahmed E, Madan V, Castillo R, Ahmed S, Arju T, Alam M, Kabir M. Case-control study of Cryptosporidium transmission in Bangladeshi households. Clinical Infectious Diseases. 2019 Mar 19;68(7):1073-9.	30192924	2019
C. hominis	Ia	IaA17	No				No		Sanger			Humans: children ( <2 years old)	Human	Bangladesh	South-East Asia	2015 - 2017	Korpe PS, Gilchrist C, Burkey C, Taniuchi M, Ahmed E, Madan V, Castillo R, Ahmed S, Arju T, Alam M, Kabir M. Case-control study of Cryptosporidium transmission in Bangladeshi households. Clinical Infectious Diseases. 2019 Mar 19;68(7):1073-9.	30192924	2019
C. hominis	Ia	IaA19	No				No		Sanger			Humans: children ( <2 years old)	Human	Bangladesh	South-East Asia	2015 - 2017	Korpe PS, Gilchrist C, Burkey C, Taniuchi M, Ahmed E, Madan V, Castillo R, Ahmed S, Arju T, Alam M, Kabir M. Case-control study of Cryptosporidium transmission in Bangladeshi households. Clinical Infectious Diseases. 2019 Mar 19;68(7):1073-9.	30192924	2019
C. hominis	Ie	IeA11G3T3	No				No		Sanger			Humans: children ( <2 years old)	Human	Bangladesh	South-East Asia	2015 - 2017	Korpe PS, Gilchrist C, Burkey C, Taniuchi M, Ahmed E, Madan V, Castillo R, Ahmed S, Arju T, Alam M, Kabir M. Case-control study of Cryptosporidium transmission in Bangladeshi households. Clinical Infectious Diseases. 2019 Mar 19;68(7):1073-9.	30192924	2019
C. hominis	Id	IdA15G1	No				No		Sanger			Humans: children ( <2 years old)	Human	Bangladesh	South-East Asia	2015 - 2017	Korpe PS, Gilchrist C, Burkey C, Taniuchi M, Ahmed E, Madan V, Castillo R, Ahmed S, Arju T, Alam M, Kabir M. Case-control study of Cryptosporidium transmission in Bangladeshi households. Clinical Infectious Diseases. 2019 Mar 19;68(7):1073-9.	30192924	2019
C. hominis	Id	IdA14	No				No		Sanger			Humans: children ( <2 years old)	Human	Bangladesh	South-East Asia	2015 - 2017	Korpe PS, Gilchrist C, Burkey C, Taniuchi M, Ahmed E, Madan V, Castillo R, Ahmed S, Arju T, Alam M, Kabir M. Case-control study of Cryptosporidium transmission in Bangladeshi households. Clinical Infectious Diseases. 2019 Mar 19;68(7):1073-9.	30192924	2019
C. hominis	Ib	IbA9G3R2	No				No		Sanger			Humans: children ( <2 years old)	Human	Bangladesh	South-East Asia	2015 - 2017	Korpe PS, Gilchrist C, Burkey C, Taniuchi M, Ahmed E, Madan V, Castillo R, Ahmed S, Arju T, Alam M, Kabir M. Case-control study of Cryptosporidium transmission in Bangladeshi households. Clinical Infectious Diseases. 2019 Mar 19;68(7):1073-9.	30192924	2019
C. hominis	Ib	IbA9G3R3	No				No		Sanger			Humans: children ( <2 years old)	Human	Bangladesh	South-East Asia	2015 - 2017	Korpe PS, Gilchrist C, Burkey C, Taniuchi M, Ahmed E, Madan V, Castillo R, Ahmed S, Arju T, Alam M, Kabir M. Case-control study of Cryptosporidium transmission in Bangladeshi households. Clinical Infectious Diseases. 2019 Mar 19;68(7):1073-9.	30192924	2019
C. hominis	If	IfA13G1	No				No		Sanger			Humans: children ( <2 years old)	Human	Bangladesh	South-East Asia	2015 - 2017	Korpe PS, Gilchrist C, Burkey C, Taniuchi M, Ahmed E, Madan V, Castillo R, Ahmed S, Arju T, Alam M, Kabir M. Case-control study of Cryptosporidium transmission in Bangladeshi households. Clinical Infectious Diseases. 2019 Mar 19;68(7):1073-9.	30192924	2019
C. hominis	If	IfA16G1	No				No		Sanger			Humans: children ( <2 years old)	Human	Bangladesh	South-East Asia	2015 - 2017	Korpe PS, Gilchrist C, Burkey C, Taniuchi M, Ahmed E, Madan V, Castillo R, Ahmed S, Arju T, Alam M, Kabir M. Case-control study of Cryptosporidium transmission in Bangladeshi households. Clinical Infectious Diseases. 2019 Mar 19;68(7):1073-9.	30192924	2019
C. parvum	IIc	IIcA5G3R2	No				No		Sanger			Humans: children ( <2 years old)	Human	Bangladesh	South-East Asia	2015 - 2017	Korpe PS, Gilchrist C, Burkey C, Taniuchi M, Ahmed E, Madan V, Castillo R, Ahmed S, Arju T, Alam M, Kabir M. Case-control study of Cryptosporidium transmission in Bangladeshi households. Clinical Infectious Diseases. 2019 Mar 19;68(7):1073-9.	30192924	2019	Sequence does not conform to naming convention by Robinson et al., 2025. The IIc family should have no R repeats listed in their subtype.
C. hominis	Ib	IbA10G2*	No				Yes	Waterborne outbreaks (28) from swimming pool in 2011, 2012, 2013 (4), 2014 (6), 2015 (7) , 2016 (7), 2017, drinking water in 2013 (subtype found alongside unsubtyped C. parvum and C.andersoni in source water). Anthroponotic outbreak in a nursery in 2015. Unknown source national outbreaks (3) in 2012, 2015 and 2016.	Sanger	MK391440		Humans	Human	England, Wales	Europe, Europe	2009 - 2017	Chalmers, R.M., Robinson, G., Elwin, K. and Elson, R., 2019. Analysis of the Cryptosporidium spp. and gp60 subtypes linked to human outbreaks of cryptosporidiosis in England and Wales, 2009 to 2017. Parasites & vectors, 12, pp.1-13.	30867023	2019
C. hominis	Ia	IaA14R3*	No				Yes	Waterborne outbreaks (3) from swimming pool in 2013, 2014 and 2015.	Sanger	MK391438		Humans	Human	England	Europe	2009 - 2017	Chalmers, R.M., Robinson, G., Elwin, K. and Elson, R., 2019. Analysis of the Cryptosporidium spp. and gp60 subtypes linked to human outbreaks of cryptosporidiosis in England and Wales, 2009 to 2017. Parasites & vectors, 12, pp.1-13.	30867023	2019
C. parvum	IIa	IIaA15G2R1*	No				Yes	Waterborne outbreak (2) from drinking water in 2014 (private water supply to cottage farms), swimming pool in 2015 , zoonotic outbreaks (13) (animal contact) from open farms in 2009, 2012 (2) (lambs and goats suspected, second in residential eduational farm), 2013 (2) (lambs and donkey suspected), 2014 (2), 2015 (3) (goat kid and lambs suspected in one of them), 2016 and 2017 (lambs suspected), a…	Sanger	KF287126		Donkey, Goat: kid, Humans, Sheep: lambs	Human, Livestock	England, Wales	Europe, Europe	2009 - 2017	Chalmers, R.M., Robinson, G., Elwin, K. and Elson, R., 2019. Analysis of the Cryptosporidium spp. and gp60 subtypes linked to human outbreaks of cryptosporidiosis in England and Wales, 2009 to 2017. Parasites & vectors, 12, pp.1-13.	30867023	2019
C. parvum	IIa	IIaA19G1R1*	No				Yes	Zoonotic outbreaks (4) (animal contact) from open farm in 2013 (suspected animal sources were lambs ), 2014 and 2016 and in a commercial farm in 2013.	Sanger	MK391452, KT634306		Humans, Sheep: lambs	Human, Livestock	England	Europe	2009 - 2017	Chalmers, R.M., Robinson, G., Elwin, K. and Elson, R., 2019. Analysis of the Cryptosporidium spp. and gp60 subtypes linked to human outbreaks of cryptosporidiosis in England and Wales, 2009 to 2017. Parasites & vectors, 12, pp.1-13.	30867023	2019
C. parvum	IIa	IIaA15G1R2*	No				Yes	Zoonotic outbreaks (3) (animal contact) from open farm in 2013, 2015 (goat kid and lambs suspected), and 2016 (calf suspected, subtype not found in the calf, only IIaA17G1R1 was found in the calf).	Sanger	MK391447		Goat: kid, Humans, Sheep: lambs	Human, Livestock	England	Europe	2009 - 2017	Chalmers, R.M., Robinson, G., Elwin, K. and Elson, R., 2019. Analysis of the Cryptosporidium spp. and gp60 subtypes linked to human outbreaks of cryptosporidiosis in England and Wales, 2009 to 2017. Parasites & vectors, 12, pp.1-13.	30867023	2019
C. parvum	IIa	IIaA17G1R1*	No				Yes	Zoonotic outbreaks (12) (animal contact) from open farm in 2012 (2), 2013 (2), 2015 (2) (lambs suspected and were also infected with the subtype IIaA21G3R1 in one of them), 2016 (calf suspected, one of the two subtypes in outbreak that was found in the calf) and 2017 (3) (lambs suspected; also infected with another unsubtyped C. parvum and C.xiaoi ), open day on commercial farm in 2009 (calves an…	Sanger	MK391450		Cattle: calves, Goats: adult goats, kid; Humans, Sheep: lambs	Human, Livestock	England, Wales	Europe, Europe	2009 - 2017	Chalmers, R.M., Robinson, G., Elwin, K. and Elson, R., 2019. Analysis of the Cryptosporidium spp. and gp60 subtypes linked to human outbreaks of cryptosporidiosis in England and Wales, 2009 to 2017. Parasites & vectors, 12, pp.1-13.	30867023	2019
C. parvum	IIa	IIaA21G3R1	No				No		Sanger			Sheep: lambs	Livestock	England	Europe	2009 - 2017	Chalmers, R.M., Robinson, G., Elwin, K. and Elson, R., 2019. Analysis of the Cryptosporidium spp. and gp60 subtypes linked to human outbreaks of cryptosporidiosis in England and Wales, 2009 to 2017. Parasites & vectors, 12, pp.1-13.	30867023	2019	Found in lambs during outbreak of C. parvum IIaA17G1R1 in humans from open farm (2015), but not recorded in human infection
C. parvum	IIa	IIaA18G2R1*	No				Yes	Zoonotic outbreaks (2) (animal contact) from open farm in 2013 (lamb was brought into school) and 2016 (Suspected animal sources were lambs that were also infected with C.xiaoi).	Sanger	MK391451		Humans, Sheep: lambs	Human, Livestock	England, Wales	Europe, Europe	2009 - 2017	Chalmers, R.M., Robinson, G., Elwin, K. and Elson, R., 2019. Analysis of the Cryptosporidium spp. and gp60 subtypes linked to human outbreaks of cryptosporidiosis in England and Wales, 2009 to 2017. Parasites & vectors, 12, pp.1-13.	30867023	2019
C. hominis	Id	IdA18	No				Yes	Waterborne outbreak from drinking water in 2013.	Sanger	MK391443		Sheep: lambs	Livestock	England	Europe	2009 - 2017	Chalmers, R.M., Robinson, G., Elwin, K. and Elson, R., 2019. Analysis of the Cryptosporidium spp. and gp60 subtypes linked to human outbreaks of cryptosporidiosis in England and Wales, 2009 to 2017. Parasites & vectors, 12, pp.1-13.	30867023	2019
C. parvum	IIa	IIaA15G1R1*	No				Yes	Foodborne outbreak from milk from on-farm dairy due to pasteurisation problems. Subtype found in a calf. Zoonotic outbreak (animal contact) from open farm in 2015.	Sanger	MK391445 - MK391446		Cattle: calf, Humans	Human, Livestock	England	Europe	2009 - 2017	Chalmers, R.M., Robinson, G., Elwin, K. and Elson, R., 2019. Analysis of the Cryptosporidium spp. and gp60 subtypes linked to human outbreaks of cryptosporidiosis in England and Wales, 2009 to 2017. Parasites & vectors, 12, pp.1-13.	30867023	2019
C. hominis	Ib	IbA12G3	No				Yes	Waterborne outbreak from swimming pool in 2017.	Sanger	MK391441		Humans	Human	England	Europe	2009 - 2017	Chalmers, R.M., Robinson, G., Elwin, K. and Elson, R., 2019. Analysis of the Cryptosporidium spp. and gp60 subtypes linked to human outbreaks of cryptosporidiosis in England and Wales, 2009 to 2017. Parasites & vectors, 12, pp.1-13.	30867023	2019
C. parvum	IId	IIdA22G1	No				Yes	Zoonotic outbreak (animal contact) from open farm in 2013.	Sanger	MK391456		Humans	Human	England	Europe	2009 - 2017	Chalmers, R.M., Robinson, G., Elwin, K. and Elson, R., 2019. Analysis of the Cryptosporidium spp. and gp60 subtypes linked to human outbreaks of cryptosporidiosis in England and Wales, 2009 to 2017. Parasites & vectors, 12, pp.1-13.	30867023	2019
C. parvum	IId	IIdA17G1	No				Yes	Waterborne outbreak from swimming pool in 2014.	Sanger	MK391455		Humans	Human	England	Europe	2009 - 2017	Chalmers, R.M., Robinson, G., Elwin, K. and Elson, R., 2019. Analysis of the Cryptosporidium spp. and gp60 subtypes linked to human outbreaks of cryptosporidiosis in England and Wales, 2009 to 2017. Parasites & vectors, 12, pp.1-13.	30867023	2019
C. parvum	IId	IIdA24G1*	No				Yes	Zoonotic outbreak (animal contact) from open farm in 2014. Foodborne national outbreak from sandwiches containing salads fand a coffee shop in 2015	Sanger	MK391457		Humans	Human	England	Europe	2009 - 2017	Chalmers, R.M., Robinson, G., Elwin, K. and Elson, R., 2019. Analysis of the Cryptosporidium spp. and gp60 subtypes linked to human outbreaks of cryptosporidiosis in England and Wales, 2009 to 2017. Parasites & vectors, 12, pp.1-13.	30867023	2019
C. parvum	IIa	IIaA15R1	No				Yes	Waterborne outbreak from swimming pool in 2014.	Sanger	MK391449		Humans	Human	England	Europe	2009 - 2017	Chalmers, R.M., Robinson, G., Elwin, K. and Elson, R., 2019. Analysis of the Cryptosporidium spp. and gp60 subtypes linked to human outbreaks of cryptosporidiosis in England and Wales, 2009 to 2017. Parasites & vectors, 12, pp.1-13.	30867023	2019
C. parvum	IIa	IIaA21G4R1	No				Yes	Outbreak from environmental contact during military exercises in 2014	Sanger	MK391453		Humans	Human	England	Europe	2009 - 2017	Chalmers, R.M., Robinson, G., Elwin, K. and Elson, R., 2019. Analysis of the Cryptosporidium spp. and gp60 subtypes linked to human outbreaks of cryptosporidiosis in England and Wales, 2009 to 2017. Parasites & vectors, 12, pp.1-13.	30867023	2019
C. hominis	Ia	IaA20R3	No				Yes	Waterborne outbreak from swimming pool in 2014.	Sanger	MK391439		Humans	Human	England	Europe	2009 - 2017	Chalmers, R.M., Robinson, G., Elwin, K. and Elson, R., 2019. Analysis of the Cryptosporidium spp. and gp60 subtypes linked to human outbreaks of cryptosporidiosis in England and Wales, 2009 to 2017. Parasites & vectors, 12, pp.1-13.	30867023	2019
C. hominis	Id	IdA25	No				Yes	Waterborne outbreak from swimming pool in 2014.	Sanger	MK391444		Humans	Human	England	Europe	2009 - 2017	Chalmers, R.M., Robinson, G., Elwin, K. and Elson, R., 2019. Analysis of the Cryptosporidium spp. and gp60 subtypes linked to human outbreaks of cryptosporidiosis in England and Wales, 2009 to 2017. Parasites & vectors, 12, pp.1-13.	30867023	2019
C. parvum	IIa	IIaA20G3R1	No				Yes	Zoonotic outbreak (animal contact) from open farm in 2015.	Sanger	MK391448		Humans	Human	England	Europe	2009 - 2017	Chalmers, R.M., Robinson, G., Elwin, K. and Elson, R., 2019. Analysis of the Cryptosporidium spp. and gp60 subtypes linked to human outbreaks of cryptosporidiosis in England and Wales, 2009 to 2017. Parasites & vectors, 12, pp.1-13.	30867023	2019
C. parvum	IIa	IIaA26G1R1	Yes		TCA/TCG	ACATCA	Yes	Waterborne outbreak from swimming pool in 2015.	Sanger	MK391454		Humans	Human	England	Europe	2009 - 2017	Chalmers, R.M., Robinson, G., Elwin, K. and Elson, R., 2019. Analysis of the Cryptosporidium spp. and gp60 subtypes linked to human outbreaks of cryptosporidiosis in England and Wales, 2009 to 2017. Parasites & vectors, 12, pp.1-13.	30867023	2019
C. parvum	IIa	IIaA18G1R1	No				Yes	Zoonotic outbreak (animal contact) from open farm in 2016.	Sanger			Humans	Human	England	Europe	2009 - 2017	Chalmers, R.M., Robinson, G., Elwin, K. and Elson, R., 2019. Analysis of the Cryptosporidium spp. and gp60 subtypes linked to human outbreaks of cryptosporidiosis in England and Wales, 2009 to 2017. Parasites & vectors, 12, pp.1-13.	30867023	2019
C. hominis	Id	IdA16	No				Yes	Waterborne outbreak from swimming pool in 2016.	Sanger	MK391442		Humans	Human	England	Europe	2009 - 2017	Chalmers, R.M., Robinson, G., Elwin, K. and Elson, R., 2019. Analysis of the Cryptosporidium spp. and gp60 subtypes linked to human outbreaks of cryptosporidiosis in England and Wales, 2009 to 2017. Parasites & vectors, 12, pp.1-13.	30867023	2019
C. hominis	Ie	IeA11G3T3	No				No		Sanger			Humans: immunocompromised patients	Human	Thailand	South-East Asia	1999 - 2004	Sannella, A.R., Suputtamongkol, Y., Wongsawat, E. and Cacciò, S.M., 2019. A retrospective molecular study of Cryptosporidium species and genotypes in HIV-infected patients from Thailand. Parasites & vectors, 12, pp.1-6.	30867022	2019	Also detected in additional samples collected from patients at different time points. Additonal table shows some of the subtypes denoted as IeA11G3R3, not referenced in manuscript so it might be a typographical error
C. hominis	Ia	IaA18R3	No				No		Sanger			Humans: immunocompromised patients	Human	Thailand	South-East Asia	1999 - 2004	Sannella, A.R., Suputtamongkol, Y., Wongsawat, E. and Cacciò, S.M., 2019. A retrospective molecular study of Cryptosporidium species and genotypes in HIV-infected patients from Thailand. Parasites & vectors, 12, pp.1-6.	30867022	2019	Also detected in additional sample collected from patient in 2003
C. hominis	Ia	IaA16R3	Yes		TCA	AAGACGGTGGTAAGG	No		Sanger	MK331714		Humans: immunocompromised patients	Human	Thailand	South-East Asia	1999 - 2004	Sannella, A.R., Suputtamongkol, Y., Wongsawat, E. and Cacciò, S.M., 2019. A retrospective molecular study of Cryptosporidium species and genotypes in HIV-infected patients from Thailand. Parasites & vectors, 12, pp.1-6.	30867022	2019
C. hominis	Ib	IbA9G3	No				No		Sanger			Humans: immunocompromised patients	Human	Thailand	South-East Asia	1999 - 2004	Sannella, A.R., Suputtamongkol, Y., Wongsawat, E. and Cacciò, S.M., 2019. A retrospective molecular study of Cryptosporidium species and genotypes in HIV-infected patients from Thailand. Parasites & vectors, 12, pp.1-6.	30867022	2019
C. hominis	If	IfA12G1	No				No		Sanger			Humans: immunocompromised patients	Human	Thailand	South-East Asia	1999 - 2004	Sannella, A.R., Suputtamongkol, Y., Wongsawat, E. and Cacciò, S.M., 2019. A retrospective molecular study of Cryptosporidium species and genotypes in HIV-infected patients from Thailand. Parasites & vectors, 12, pp.1-6.	30867022	2019
C. hominis	Id	IdA17	No				No		Sanger			Humans: immunocompromised patients	Human	Thailand	South-East Asia	1999 - 2004	Sannella, A.R., Suputtamongkol, Y., Wongsawat, E. and Cacciò, S.M., 2019. A retrospective molecular study of Cryptosporidium species and genotypes in HIV-infected patients from Thailand. Parasites & vectors, 12, pp.1-6.	30867022	2019
C. parvum	IIo	IIoA16G1	No				No		Sanger			Humans: immunocompromised patients	Human	Thailand	South-East Asia	1999 - 2004	Sannella, A.R., Suputtamongkol, Y., Wongsawat, E. and Cacciò, S.M., 2019. A retrospective molecular study of Cryptosporidium species and genotypes in HIV-infected patients from Thailand. Parasites & vectors, 12, pp.1-6.	30867022	2019
C. hominis	Ia	IaA19R3	No				No		Sanger			Humans: immunocompromised patients	Human	Thailand	South-East Asia	1999 - 2004	Sannella, A.R., Suputtamongkol, Y., Wongsawat, E. and Cacciò, S.M., 2019. A retrospective molecular study of Cryptosporidium species and genotypes in HIV-infected patients from Thailand. Parasites & vectors, 12, pp.1-6.	30867022	2019
C. hominis	Ia	IaA20R3	No				No		Sanger			Humans: immunocompromised patients	Human	Thailand	South-East Asia	1999 - 2004	Sannella, A.R., Suputtamongkol, Y., Wongsawat, E. and Cacciò, S.M., 2019. A retrospective molecular study of Cryptosporidium species and genotypes in HIV-infected patients from Thailand. Parasites & vectors, 12, pp.1-6.	30867022	2019
C. hominis	Id	IdA11	Yes		TCA		No		Sanger	MK331715		Humans: immunocompromised patients	Human	Thailand	South-East Asia	1999 - 2004	Sannella, A.R., Suputtamongkol, Y., Wongsawat, E. and Cacciò, S.M., 2019. A retrospective molecular study of Cryptosporidium species and genotypes in HIV-infected patients from Thailand. Parasites & vectors, 12, pp.1-6.	30867022	2019
C. hominis	Ib	IbA9G3R2	No				No		Sanger			Human: child (12 to 54 months old	Human	Colombia	Americas		Villamizar, X., Higuera, A., Herrera, G., Vasquez-A, L.R., Buitron, L., Muñoz, L.M., Gonzalez-C, F.E., Lopez, M.C., Giraldo, J.C. and Ramírez, J.D., 2019. Molecular and descriptive epidemiology of intestinal protozoan parasites of children and their pets in Cauca, Colombia: a cross-sectional study. BMC infectious diseases, 19, pp.1-11.	30808303	2019	Sequence does not conform to naming convention by Robinson et al., 2025. The Ib family should have no R repeats listed in their subtype.
C. parvum	IIl	IIlA21R2	Yes		TCA	ACATCA	No		Sanger	MH509214		Cattle: calves	Livestock	Estonia	Europe	2013 -2014, 2015	Santoro, A., Dorbek-Kolin, E., Jeremejeva, J., Tummeleht, L., Orro, T., Jokelainen, P. and Lassen, B., 2019. Molecular epidemiology of Cryptosporidium spp. in calves in Estonia: high prevalence of Cryptosporidium parvum shedding and 10 subtypes identified. Parasitology, 146(2), pp.261-267.	30086806	2019
C. parvum	IIa	IIaA14G1R1	No				No		Sanger	MH509218		Cattle: calves	Livestock	Estonia	Europe	2013 - 2014, 2015	Santoro, A., Dorbek-Kolin, E., Jeremejeva, J., Tummeleht, L., Orro, T., Jokelainen, P. and Lassen, B., 2019. Molecular epidemiology of Cryptosporidium spp. in calves in Estonia: high prevalence of Cryptosporidium parvum shedding and 10 subtypes identified. Parasitology, 146(2), pp.261-267.	30086806	2019
C. parvum	IIa	IIaA16G1R1	No				No		Sanger	MH509216		Cattle: calves	Livestock	Estonia	Europe	2013 - 2014, 2015	Santoro, A., Dorbek-Kolin, E., Jeremejeva, J., Tummeleht, L., Orro, T., Jokelainen, P. and Lassen, B., 2019. Molecular epidemiology of Cryptosporidium spp. in calves in Estonia: high prevalence of Cryptosporidium parvum shedding and 10 subtypes identified. Parasitology, 146(2), pp.261-267.	30086806	2019
C. parvum	IIa	IIaA17G1R1	No				No		Sanger	MH509217		Cattle: calves	Livestock	Estonia	Europe	2013 - 2014, 2015	Santoro, A., Dorbek-Kolin, E., Jeremejeva, J., Tummeleht, L., Orro, T., Jokelainen, P. and Lassen, B., 2019. Molecular epidemiology of Cryptosporidium spp. in calves in Estonia: high prevalence of Cryptosporidium parvum shedding and 10 subtypes identified. Parasitology, 146(2), pp.261-267.	30086806	2019
C. parvum	IIa	IIaA18G1R1	No				No		Sanger	MH509211		Cattle: calves	Livestock	Estonia	Europe	2013 - 2014, 2015	Santoro, A., Dorbek-Kolin, E., Jeremejeva, J., Tummeleht, L., Orro, T., Jokelainen, P. and Lassen, B., 2019. Molecular epidemiology of Cryptosporidium spp. in calves in Estonia: high prevalence of Cryptosporidium parvum shedding and 10 subtypes identified. Parasitology, 146(2), pp.261-267.	30086806	2019
C. parvum	IIa	IIaA19G1R1	No				No		Sanger	MH509219		Cattle: calves	Livestock	Estonia	Europe	2013 - 2014, 2015	Santoro, A., Dorbek-Kolin, E., Jeremejeva, J., Tummeleht, L., Orro, T., Jokelainen, P. and Lassen, B., 2019. Molecular epidemiology of Cryptosporidium spp. in calves in Estonia: high prevalence of Cryptosporidium parvum shedding and 10 subtypes identified. Parasitology, 146(2), pp.261-267.	30086806	2019
C. parvum	IIa	IIaA20G1R1	No				No		Sanger	MH509210		Cattle: calves	Livestock	Estonia	Europe	2013 - 2014, 2015	Santoro, A., Dorbek-Kolin, E., Jeremejeva, J., Tummeleht, L., Orro, T., Jokelainen, P. and Lassen, B., 2019. Molecular epidemiology of Cryptosporidium spp. in calves in Estonia: high prevalence of Cryptosporidium parvum shedding and 10 subtypes identified. Parasitology, 146(2), pp.261-267.	30086806	2019
C. parvum	IIa	IIaA21G1R1	No				No		Sanger	MH509212		Cattle: calves	Livestock	Estonia	Europe	2013 - 2014, 2015	Santoro, A., Dorbek-Kolin, E., Jeremejeva, J., Tummeleht, L., Orro, T., Jokelainen, P. and Lassen, B., 2019. Molecular epidemiology of Cryptosporidium spp. in calves in Estonia: high prevalence of Cryptosporidium parvum shedding and 10 subtypes identified. Parasitology, 146(2), pp.261-267.	30086806	2019
C. parvum	IIa	IIaA22G1R1	No				No		Sanger	MH509215		Cattle: calves	Livestock	Estonia	Europe	2013 - 2014, 2015	Santoro, A., Dorbek-Kolin, E., Jeremejeva, J., Tummeleht, L., Orro, T., Jokelainen, P. and Lassen, B., 2019. Molecular epidemiology of Cryptosporidium spp. in calves in Estonia: high prevalence of Cryptosporidium parvum shedding and 10 subtypes identified. Parasitology, 146(2), pp.261-267.	30086806	2019
C. parvum	IIa	IIaA16G2R1	No				No		Sanger	MH509213		Cattle: calves	Livestock	Estonia	Europe	2013 - 2014, 2015	Santoro, A., Dorbek-Kolin, E., Jeremejeva, J., Tummeleht, L., Orro, T., Jokelainen, P. and Lassen, B., 2019. Molecular epidemiology of Cryptosporidium spp. in calves in Estonia: high prevalence of Cryptosporidium parvum shedding and 10 subtypes identified. Parasitology, 146(2), pp.261-267.	30086806	2019
C. parvum	IIc	IIcA5G3a	No				No		Sanger	KY189297, KY189302		Rabbits	Livestock	Nigeria	Africa	2016	Ayinmode, A.B. and Agbajelola, V.I., 2019. Molecular identification of Cryptosporidium parvum in rabbits (Oryctolagus cuniculus) in Nigeria. Annals of Parasitology, 65(3).	31599539	2019
C. parvum	IIa	IIaA14G1R1	No				Yes	Foodborne outbreak from self-pressed apple juice shared amongst coworkers from employee who picked apples from her family's orchard and pressed them at a neighbouring farm. Contamination may have been through anthroponotic means as animals were not present around area and contamination was not in all containers	Sanger			Humans	Human	Norway	Europe	2018	Robertson, L.J., Temesgen, T.T., Tysnes, K.R. and Eikås, J.E., 2019. An apple a day: an outbreak of cryptosporidiosis in Norway associated with self-pressed apple juice. Epidemiology & Infection, 147, p.e139.	30869057	2019
C. parvum	IIa	IIaA14G1R1	No				No		Sanger			Humans: immunocompetent patient (with acute diarrhea), immunocompromised adult	Human	Slovakia	Europe		Hatalová, E., Valenčáková, A., Luptáková, L., Špalková, M., Kalinová, J., Halánová, M., Bednárová, V., Gabzdilová, J., Dedinská, K., Ondriska, F. and Boldiš, V., 2019. The first report of animal genotypes of Cryptosporidium parvum in immunosuppressed and immunocompetent humans in Slovakia. Transboundary and Emerging Diseases, 66(1), pp.243-249.	30179310	2019
C. parvum	IIa	IIaA16G1R1	No				No		Sanger			Human: immunocompromised adult	Human	Slovakia	Europe		Hatalová, E., Valenčáková, A., Luptáková, L., Špalková, M., Kalinová, J., Halánová, M., Bednárová, V., Gabzdilová, J., Dedinská, K., Ondriska, F. and Boldiš, V., 2019. The first report of animal genotypes of Cryptosporidium parvum in immunosuppressed and immunocompetent humans in Slovakia. Transboundary and Emerging Diseases, 66(1), pp.243-249.	30179310	2019
C. parvum	IIa	IIaA17G1R1	No				No		Sanger			Humans: immunocompetent patient, immunocompromised adults, immunocompromised children	Human	Slovakia	Europe		Hatalová, E., Valenčáková, A., Luptáková, L., Špalková, M., Kalinová, J., Halánová, M., Bednárová, V., Gabzdilová, J., Dedinská, K., Ondriska, F. and Boldiš, V., 2019. The first report of animal genotypes of Cryptosporidium parvum in immunosuppressed and immunocompetent humans in Slovakia. Transboundary and Emerging Diseases, 66(1), pp.243-249.	30179310	2019
C. parvum	IIa	IIaA18G1R1	No				No		Sanger			Human: immunocompromised adult	Human	Slovakia	Europe		Hatalová, E., Valenčáková, A., Luptáková, L., Špalková, M., Kalinová, J., Halánová, M., Bednárová, V., Gabzdilová, J., Dedinská, K., Ondriska, F. and Boldiš, V., 2019. The first report of animal genotypes of Cryptosporidium parvum in immunosuppressed and immunocompetent humans in Slovakia. Transboundary and Emerging Diseases, 66(1), pp.243-249.	30179310	2019
C. parvum	IIa	IIaA13G1R1	No				No		Sanger			Humans: immunocompetent patient (with acute diarrhea), immunocompromised child	Human	Slovakia	Europe		Hatalová, E., Valenčáková, A., Luptáková, L., Špalková, M., Kalinová, J., Halánová, M., Bednárová, V., Gabzdilová, J., Dedinská, K., Ondriska, F. and Boldiš, V., 2019. The first report of animal genotypes of Cryptosporidium parvum in immunosuppressed and immunocompetent humans in Slovakia. Transboundary and Emerging Diseases, 66(1), pp.243-249.	30179310	2019
C. hominis	Ie	IeA12G3T3	No				No		Sanger			Humans: immunocompetent patient, immunocompromised child	Human	Slovakia	Europe		Hatalová, E., Valenčáková, A., Luptáková, L., Špalková, M., Kalinová, J., Halánová, M., Bednárová, V., Gabzdilová, J., Dedinská, K., Ondriska, F. and Boldiš, V., 2019. The first report of animal genotypes of Cryptosporidium parvum in immunosuppressed and immunocompetent humans in Slovakia. Transboundary and Emerging Diseases, 66(1), pp.243-249.	30179310	2019
C. parvum	IIa	IIaA10G2R1	No				No		Sanger			Human: immunocompetent patient (with acute diarrhea)	Human	Slovakia	Europe		Hatalová, E., Valenčáková, A., Luptáková, L., Špalková, M., Kalinová, J., Halánová, M., Bednárová, V., Gabzdilová, J., Dedinská, K., Ondriska, F. and Boldiš, V., 2019. The first report of animal genotypes of Cryptosporidium parvum in immunosuppressed and immunocompetent humans in Slovakia. Transboundary and Emerging Diseases, 66(1), pp.243-249.	30179310	2019
C. parvum	IIa	IIaA11G2R1	No				No		Sanger			Human: immunocompetent patient (with acute diarrhea)	Human	Slovakia	Europe		Hatalová, E., Valenčáková, A., Luptáková, L., Špalková, M., Kalinová, J., Halánová, M., Bednárová, V., Gabzdilová, J., Dedinská, K., Ondriska, F. and Boldiš, V., 2019. The first report of animal genotypes of Cryptosporidium parvum in immunosuppressed and immunocompetent humans in Slovakia. Transboundary and Emerging Diseases, 66(1), pp.243-249.	30179310	2019
C. parvum	IIa	IIaA12G2R1	No				No		Sanger			Human: immunocompetent patient (with acute diarrhea)	Human	Slovakia	Europe		Hatalová, E., Valenčáková, A., Luptáková, L., Špalková, M., Kalinová, J., Halánová, M., Bednárová, V., Gabzdilová, J., Dedinská, K., Ondriska, F. and Boldiš, V., 2019. The first report of animal genotypes of Cryptosporidium parvum in immunosuppressed and immunocompetent humans in Slovakia. Transboundary and Emerging Diseases, 66(1), pp.243-249.	30179310	2019
C. parvum	IIa	IIaA14G2R1	No				No		Sanger			Human: immunocompetent patient (with acute diarrhea)	Human	Slovakia	Europe		Hatalová, E., Valenčáková, A., Luptáková, L., Špalková, M., Kalinová, J., Halánová, M., Bednárová, V., Gabzdilová, J., Dedinská, K., Ondriska, F. and Boldiš, V., 2019. The first report of animal genotypes of Cryptosporidium parvum in immunosuppressed and immunocompetent humans in Slovakia. Transboundary and Emerging Diseases, 66(1), pp.243-249.	30179310	2019
C. hominis	Ib	IbA10G2	No				No		Sanger			Human: immunocompetent patient (with acute diarrhea)	Human	Slovakia	Europe		Hatalová, E., Valenčáková, A., Luptáková, L., Špalková, M., Kalinová, J., Halánová, M., Bednárová, V., Gabzdilová, J., Dedinská, K., Ondriska, F. and Boldiš, V., 2019. The first report of animal genotypes of Cryptosporidium parvum in immunosuppressed and immunocompetent humans in Slovakia. Transboundary and Emerging Diseases, 66(1), pp.243-249.	30179310	2019
C. hominis	Ia	IaA30R3	No				No		Sanger			Humans: children (<5 years old)	Human	Nigeria	Africa	2016 - 2017	Efunshile, A.M., Ezeanosike, O., Onyekachi, O.N.I., Ugwu, M.I., König, B. and Robertson, L.J., 2019. Apparent absence of Giardia infections among children under 5-years of age with acute watery diarrhoea in Abakaliki, Nigeria. Epidemiology & Infection, 147, p.e58.	30501684	2018
C. hominis	Ia	IaA14R3	No				No		Sanger			Humans: children (<5 years old)	Human	Nigeria	Africa	2016 - 2017	Efunshile, A.M., Ezeanosike, O., Onyekachi, O.N.I., Ugwu, M.I., König, B. and Robertson, L.J., 2019. Apparent absence of Giardia infections among children under 5-years of age with acute watery diarrhoea in Abakaliki, Nigeria. Epidemiology & Infection, 147, p.e58.	30501684	2018
C. hominis	Id	IdA11	No				No		Sanger			Humans: children (<5 years old)	Human	Nigeria	Africa	2016 - 2017	Efunshile, A.M., Ezeanosike, O., Onyekachi, O.N.I., Ugwu, M.I., König, B. and Robertson, L.J., 2019. Apparent absence of Giardia infections among children under 5-years of age with acute watery diarrhoea in Abakaliki, Nigeria. Epidemiology & Infection, 147, p.e58.	30501684	2018
C. parvum	IIa	IIaA16G1R1b_variant	No				Yes	Zoonotic outbreak (animal contact) from open farm in 2015. Two different farms are in this study and this subtype is not related to the second outbreak from the second farm	Sanger	KT895368, MF953283		Cattle: calves, Humans	Human, Livestock	Sweden	Europe	2015	Alsmark, C., Nolskog, P., Angervall, A.L., Toepfer, M., Winiecka-Krusnell, J., Bouwmeester, J., Bjelkmar, P., Troell, K., Lahti, E. and Beser, J., 2018. Two outbreaks of cryptosporidiosis associated with cattle spring pasture events. Veterinary Parasitology: Regional Studies and Reports, 14, pp.71-74.	31014741	2018	Sequence does not conform to naming convention by Robinson et al., 2025
C. parvum	IIa	IIaA18G1R1b_variant	No				Yes	Zoonotic outbreak (animal contact) from open farm in 2015. Two different farms are in this study and this subtype is not related to the second outbreak from the second farm	Sanger	KT895369, MF953284		Cattle: calves, Humans	Human, Livestock	Sweden	Europe	2015	Alsmark, C., Nolskog, P., Angervall, A.L., Toepfer, M., Winiecka-Krusnell, J., Bouwmeester, J., Bjelkmar, P., Troell, K., Lahti, E. and Beser, J., 2018. Two outbreaks of cryptosporidiosis associated with cattle spring pasture events. Veterinary Parasitology: Regional Studies and Reports, 14, pp.71-74.	31014741	2018	Sequence does not conform to naming convention by Robinson et al., 2025
C. hominis	Ia	IaA25R3	No				No		Sanger	MH542357		Humans	Human	Nigeria	Africa	2017	Ayinmode, A.B., Oliveira, B.C.M., Obebe, O.O., Dada-Adgebola, H.O., Ayede, A.I. and Widmer, G., 2018. Genotypic characterization of Cryptosporidium species in humans and peri-domestic animals in Ekiti and Oyo States, Nigeria. Journal of Parasitology, 104(6), pp.639-644.	30207199	2018	Reverse complement sequence. Not subtyped in paper but 100% identical to IaA25R3 (MT265714)
C. parvum	IIa	IIaA15G1R1	No				No		Sanger	MG820471		Cattle: calves (dairy)	Livestock	Egypt	Eastern Mediterranean	2015-2016	Naguib, D., El-Gohary, A.H., Mohamed, A.A., Roellig, D.M., Arafat, N. and Xiao, L., 2018. Age patterns of Cryptosporidium species and Giardia duodenalis in dairy calves in Egypt. Parasitology International, 67(6), pp.736-741.	30055334	2018
C. parvum	IIa	IIaA15G2R1	No				No		Sanger	MG820470		Cattle: calf (dairy)	Livestock	Egypt	Eastern Mediterranean	2015-2016	Naguib, D., El-Gohary, A.H., Mohamed, A.A., Roellig, D.M., Arafat, N. and Xiao, L., 2018. Age patterns of Cryptosporidium species and Giardia duodenalis in dairy calves in Egypt. Parasitology International, 67(6), pp.736-741.	30055334	2018

## Sheet: Data analysis
Species as reported	gp60 family as reported	gp60 subtype as reported (* subtypes involved in more than one outbreak in the same study)	Newly reported	Newly-reported and corrected gp60 subtype	Newly reported trinucleotide repeat	Newly-reported other repeat (R or r)	Outbreak	Outbreak setting/vehicle/source	Genotyping technique	Genbank accession numbers	Other accession number (if genbank not available)	Host	Host category	Country	Region	Year of study/investigation/finding (not year of publication)	Reference	PMID	Year of publication	Notes
C. parvum	IId	IIdA19G1	No				No		Sanger	PP858858		Camels (Bactrian)	Livestock	China	Western Pacific		Mi, R., Silayi, A., Wang, Y., Xia, C., Tang, W., Gong, H., Huang, Y., Zhang, Y., Yan, G. and Chen, Z., 2024. Molecular characterization of Cryptosporidium spp. in Bactrian camels (Camelus bactrianus) from Yili Kazak Autonomous Prefecture of Xinjiang, China. Frontiers in Veterinary Science, 11, p.1411377.	38915888	2024
C. hominis	If-like-	If-like-A15G2	No				No		Sanger	PP858857		Camels (Bactrian)	Livestock	China	Western Pacific		Mi, R., Silayi, A., Wang, Y., Xia, C., Tang, W., Gong, H., Huang, Y., Zhang, Y., Yan, G. and Chen, Z., 2024. Molecular characterization of Cryptosporidium spp. in Bactrian camels (Camelus bactrianus) from Yili Kazak Autonomous Prefecture of Xinjiang, China. Frontiers in Veterinary Science, 11, p.1411377.	38915888	2024
C. parvum	IId	IIdA15G1	No				No		Sanger	PP858859		Camels (Bactrian)	Livestock	China	Western Pacific		Mi, R., Silayi, A., Wang, Y., Xia, C., Tang, W., Gong, H., Huang, Y., Zhang, Y., Yan, G. and Chen, Z., 2024. Molecular characterization of Cryptosporidium spp. in Bactrian camels (Camelus bactrianus) from Yili Kazak Autonomous Prefecture of Xinjiang, China. Frontiers in Veterinary Science, 11, p.1411377.	38915888	2024
C. parvum	IIa	IIaA15G2R1	No				No		Sanger		PRJEB65470 (ENA-EMBL)	Humans	Human	Finland	Europe	2021	Häkkänen, T., Rimhanen-Finne, R., Antikainen, J., Ruotsalainen, E. and Vainio, A., 2024. Molecular characteristics of Cryptosporidium spp. in human cases in five Finnish hospital districts during 2021: first findings of Cryptosporidium mortiferum (Cryptosporidium chipmunk genotype I) in Finland. International Journal for Parasitology, 54(5), pp.225-231.	38242277	2024	Most common in Finland 2021 from subset of samples from cases reported.
C. parvum	IIa	IIaA13G2R1	No				No		Sanger		PRJEB65470 (ENA-EMBL)	Humans	Human	Finland	Europe	2021	Häkkänen, T., Rimhanen-Finne, R., Antikainen, J., Ruotsalainen, E. and Vainio, A., 2024. Molecular characteristics of Cryptosporidium spp. in human cases in five Finnish hospital districts during 2021: first findings of Cryptosporidium mortiferum (Cryptosporidium chipmunk genotype I) in Finland. International Journal for Parasitology, 54(5), pp.225-231.	38242277	2024
C. parvum	IIa	IIaA17G1R1	No				No		Sanger		PRJEB65470 (ENA-EMBL)	Humans	Human	Finland	Europe	2021	Häkkänen, T., Rimhanen-Finne, R., Antikainen, J., Ruotsalainen, E. and Vainio, A., 2024. Molecular characteristics of Cryptosporidium spp. in human cases in five Finnish hospital districts during 2021: first findings of Cryptosporidium mortiferum (Cryptosporidium chipmunk genotype I) in Finland. International Journal for Parasitology, 54(5), pp.225-231.	38242277	2024
C. parvum	IId	IIdA22G1	No				No		Sanger		PRJEB65470 (ENA-EMBL)	Humans	Human	Finland	Europe	2021	Häkkänen, T., Rimhanen-Finne, R., Antikainen, J., Ruotsalainen, E. and Vainio, A., 2024. Molecular characteristics of Cryptosporidium spp. in human cases in five Finnish hospital districts during 2021: first findings of Cryptosporidium mortiferum (Cryptosporidium chipmunk genotype I) in Finland. International Journal for Parasitology, 54(5), pp.225-231.	38242277	2024
C. parvum	IIa	IIaA16G2R1	No				No		Sanger		PRJEB65470 (ENA-EMBL)	Humans	Human	Finland	Europe	2021	Häkkänen, T., Rimhanen-Finne, R., Antikainen, J., Ruotsalainen, E. and Vainio, A., 2024. Molecular characteristics of Cryptosporidium spp. in human cases in five Finnish hospital districts during 2021: first findings of Cryptosporidium mortiferum (Cryptosporidium chipmunk genotype I) in Finland. International Journal for Parasitology, 54(5), pp.225-231.	38242277	2024
C. parvum	IIa	IIaA16G1R1	No				No		Sanger		PRJEB65470 (ENA-EMBL)	Humans	Human	Finland	Europe	2021	Häkkänen, T., Rimhanen-Finne, R., Antikainen, J., Ruotsalainen, E. and Vainio, A., 2024. Molecular characteristics of Cryptosporidium spp. in human cases in five Finnish hospital districts during 2021: first findings of Cryptosporidium mortiferum (Cryptosporidium chipmunk genotype I) in Finland. International Journal for Parasitology, 54(5), pp.225-231.	38242277	2024
C. parvum	IIa	IIaA13G1R2	No				No		Sanger		PRJEB65470 (ENA-EMBL)	Humans	Human	Finland	Europe	2021	Häkkänen, T., Rimhanen-Finne, R., Antikainen, J., Ruotsalainen, E. and Vainio, A., 2024. Molecular characteristics of Cryptosporidium spp. in human cases in five Finnish hospital districts during 2021: first findings of Cryptosporidium mortiferum (Cryptosporidium chipmunk genotype I) in Finland. International Journal for Parasitology, 54(5), pp.225-231.	38242277	2024
C. parvum	IId	IIdA25G1	No				No		Sanger		PRJEB65470 (ENA-EMBL)	Humans	Human	Finland	Europe	2021	Häkkänen, T., Rimhanen-Finne, R., Antikainen, J., Ruotsalainen, E. and Vainio, A., 2024. Molecular characteristics of Cryptosporidium spp. in human cases in five Finnish hospital districts during 2021: first findings of Cryptosporidium mortiferum (Cryptosporidium chipmunk genotype I) in Finland. International Journal for Parasitology, 54(5), pp.225-231.	38242277	2024
C. hominis	Ia	IaA12R3	No				No		Sanger		PRJEB65470 (ENA-EMBL)	Humans	Human	Finland	Europe	2021	Häkkänen, T., Rimhanen-Finne, R., Antikainen, J., Ruotsalainen, E. and Vainio, A., 2024. Molecular characteristics of Cryptosporidium spp. in human cases in five Finnish hospital districts during 2021: first findings of Cryptosporidium mortiferum (Cryptosporidium chipmunk genotype I) in Finland. International Journal for Parasitology, 54(5), pp.225-231.	38242277	2024
C. hominis	Id	IdA13	No				No		Sanger		PRJEB65470 (ENA-EMBL)	Humans	Human	Finland	Europe	2021	Häkkänen, T., Rimhanen-Finne, R., Antikainen, J., Ruotsalainen, E. and Vainio, A., 2024. Molecular characteristics of Cryptosporidium spp. in human cases in five Finnish hospital districts during 2021: first findings of Cryptosporidium mortiferum (Cryptosporidium chipmunk genotype I) in Finland. International Journal for Parasitology, 54(5), pp.225-231.	38242277	2024
C. hominis	Ia	IaA11R3	No				No		Sanger			Humans	Human	Sweden	Europe	2018-2022	Bujila, I., Troell, K., Ögren, J., Hansen, A., Killander, G., Agudelo, L., Lebbad, M. and Beser, J., 2024. Cryptosporidium species and subtypes identified in Humansdomestic cases through the national microbiological surveillance programme in Sweden from 2018 to 2022. BMC Infectious Diseases, 24(1), p.146.	38291399	2024
C. hominis	Ia	IaA16R4	Yes		TCA	AAGACGGTGGTAAGG	No		Sanger	OL598578		Human	Human	Sweden	Europe	2018-2022	Bujila, I., Troell, K., Ögren, J., Hansen, A., Killander, G., Agudelo, L., Lebbad, M. and Beser, J., 2024. Cryptosporidium species and subtypes identified in Humansdomestic cases through the national microbiological surveillance programme in Sweden from 2018 to 2022. BMC Infectious Diseases, 24(1), p.146.	38291399	2024
C. hominis	Ia	IaA28R3	Yes		TCA	AAGACGGTGGTAAGG	No		Sanger	OL598538		Human	Human	Sweden	Europe	2018-2022	Bujila, I., Troell, K., Ögren, J., Hansen, A., Killander, G., Agudelo, L., Lebbad, M. and Beser, J., 2024. Cryptosporidium species and subtypes identified in Humansdomestic cases through the national microbiological surveillance programme in Sweden from 2018 to 2022. BMC Infectious Diseases, 24(1), p.146.	38291399	2024
C. hominis	Ia	IaA30R3	No				No		Sanger	OR491782		Human	Human	Sweden	Europe	2018-2022	Bujila, I., Troell, K., Ögren, J., Hansen, A., Killander, G., Agudelo, L., Lebbad, M. and Beser, J., 2024. Cryptosporidium species and subtypes identified in Humansdomestic cases through the national microbiological surveillance programme in Sweden from 2018 to 2022. BMC Infectious Diseases, 24(1), p.146.	38291399	2024
C. hominis	Ib	IbA10G2	No				No		Sanger	OL598563		Humans	Human	Sweden	Europe	2018-2022	Bujila, I., Troell, K., Ögren, J., Hansen, A., Killander, G., Agudelo, L., Lebbad, M. and Beser, J., 2024. Cryptosporidium species and subtypes identified in Humansdomestic cases through the national microbiological surveillance programme in Sweden from 2018 to 2022. BMC Infectious Diseases, 24(1), p.146.	38291399	2024
C. hominis	Ib	IbA12G3	No				No		Sanger			Humans	Human	Sweden	Europe	2018-2022	Bujila, I., Troell, K., Ögren, J., Hansen, A., Killander, G., Agudelo, L., Lebbad, M. and Beser, J., 2024. Cryptosporidium species and subtypes identified in Humansdomestic cases through the national microbiological surveillance programme in Sweden from 2018 to 2022. BMC Infectious Diseases, 24(1), p.146.	38291399	2024
C. hominis	Id	IdA17	No				No		Sanger			Humans	Human	Sweden	Europe	2018-2022	Bujila, I., Troell, K., Ögren, J., Hansen, A., Killander, G., Agudelo, L., Lebbad, M. and Beser, J., 2024. Cryptosporidium species and subtypes identified in Humansdomestic cases through the national microbiological surveillance programme in Sweden from 2018 to 2022. BMC Infectious Diseases, 24(1), p.146.	38291399	2024
C. hominis	Id	IdA21	No				No		Sanger			Human	Human	Sweden	Europe	2018-2022	Bujila, I., Troell, K., Ögren, J., Hansen, A., Killander, G., Agudelo, L., Lebbad, M. and Beser, J., 2024. Cryptosporidium species and subtypes identified in Humansdomestic cases through the national microbiological surveillance programme in Sweden from 2018 to 2022. BMC Infectious Diseases, 24(1), p.146.	38291399	2024
C. hominis	Ie	IeA11G3T3	No				No		Sanger			Humans	Human	Sweden	Europe	2018-2022	Bujila, I., Troell, K., Ögren, J., Hansen, A., Killander, G., Agudelo, L., Lebbad, M. and Beser, J., 2024. Cryptosporidium species and subtypes identified in Humansdomestic cases through the national microbiological surveillance programme in Sweden from 2018 to 2022. BMC Infectious Diseases, 24(1), p.146.	38291399	2024
C. parvum	IIa	IIaA12G1R1r1	Yes		TCA/TCG/ACA	ACATCA	No		Sanger	OR491776		Human	Human	Sweden	Europe	2018-2022	Bujila, I., Troell, K., Ögren, J., Hansen, A., Killander, G., Agudelo, L., Lebbad, M. and Beser, J., 2024. Cryptosporidium species and subtypes identified in Humansdomestic cases through the national microbiological surveillance programme in Sweden from 2018 to 2022. BMC Infectious Diseases, 24(1), p.146.	38291399	2024
C. parvum	IIa	IIaA13G1R1	No				No		Sanger			Humans	Human	Sweden	Europe	2018-2022	Bujila, I., Troell, K., Ögren, J., Hansen, A., Killander, G., Agudelo, L., Lebbad, M. and Beser, J., 2024. Cryptosporidium species and subtypes identified in Humansdomestic cases through the national microbiological surveillance programme in Sweden from 2018 to 2022. BMC Infectious Diseases, 24(1), p.146.	38291399	2024
C. parvum	IIa	IIaA13G2R1	No				No		Sanger			Humans	Human	Sweden	Europe	2018-2022	Bujila, I., Troell, K., Ögren, J., Hansen, A., Killander, G., Agudelo, L., Lebbad, M. and Beser, J., 2024. Cryptosporidium species and subtypes identified in Humansdomestic cases through the national microbiological surveillance programme in Sweden from 2018 to 2022. BMC Infectious Diseases, 24(1), p.146.	38291399	2024
C. parvum	IIa	IIaA13R1	No				No		Sanger			Humans	Human	Sweden	Europe	2018-2022	Bujila, I., Troell, K., Ögren, J., Hansen, A., Killander, G., Agudelo, L., Lebbad, M. and Beser, J., 2024. Cryptosporidium species and subtypes identified in Humansdomestic cases through the national microbiological surveillance programme in Sweden from 2018 to 2022. BMC Infectious Diseases, 24(1), p.146.	38291399	2024
C. parvum	IIa	IIaA14R1	No				Yes	Unspecified cause outbreak at agricultural school in 2022	Sanger			Humans	Human	Sweden	Europe	2018-2022	Bujila, I., Troell, K., Ögren, J., Hansen, A., Killander, G., Agudelo, L., Lebbad, M. and Beser, J., 2024. Cryptosporidium species and subtypes identified in Humansdomestic cases through the national microbiological surveillance programme in Sweden from 2018 to 2022. BMC Infectious Diseases, 24(1), p.146.	38291399	2024
C. parvum	IIa	IIaA14G1R1	No				No		Sanger			Humans	Human	Sweden	Europe	2018-2022	Bujila, I., Troell, K., Ögren, J., Hansen, A., Killander, G., Agudelo, L., Lebbad, M. and Beser, J., 2024. Cryptosporidium species and subtypes identified in Humansdomestic cases through the national microbiological surveillance programme in Sweden from 2018 to 2022. BMC Infectious Diseases, 24(1), p.146.	38291399	2024
C. parvum	IIa	IIaA14G1R1r1	No				Yes	Zoonotic outbreak in assisted living home in 2022.	Sanger			Humans	Human	Sweden	Europe	2018-2022	Bujila, I., Troell, K., Ögren, J., Hansen, A., Killander, G., Agudelo, L., Lebbad, M. and Beser, J., 2024. Cryptosporidium species and subtypes identified in Humansdomestic cases through the national microbiological surveillance programme in Sweden from 2018 to 2022. BMC Infectious Diseases, 24(1), p.146.	38291399	2024
C. parvum	IIa	IIaA15G1R1	No				No		Sanger	OL598550, OL598568		Humans	Human	Sweden	Europe	2018-2022	Bujila, I., Troell, K., Ögren, J., Hansen, A., Killander, G., Agudelo, L., Lebbad, M. and Beser, J., 2024. Cryptosporidium species and subtypes identified in Humansdomestic cases through the national microbiological surveillance programme in Sweden from 2018 to 2022. BMC Infectious Diseases, 24(1), p.146.	38291399	2024
C. parvum	IIa	IIaA15G1R1_variant	No				No		Sanger			Humans	Human	Sweden	Europe	2018-2022	Bujila, I., Troell, K., Ögren, J., Hansen, A., Killander, G., Agudelo, L., Lebbad, M. and Beser, J., 2024. Cryptosporidium species and subtypes identified in Humansdomestic cases through the national microbiological surveillance programme in Sweden from 2018 to 2022. BMC Infectious Diseases, 24(1), p.146.	38291399	2024
C. parvum	IIa	IIaA15G1R1r1_variant	Yes		TCA/TCG/ACA	ACATCA	No		Sanger	OR491775		Humans	Human	Sweden	Europe	2018-2022	Bujila, I., Troell, K., Ögren, J., Hansen, A., Killander, G., Agudelo, L., Lebbad, M. and Beser, J., 2024. Cryptosporidium species and subtypes identified in Humansdomestic cases through the national microbiological surveillance programme in Sweden from 2018 to 2022. BMC Infectious Diseases, 24(1), p.146.	38291399	2024
C. parvum	IIa	IIaA15G2R1	No				Yes	Foodborne national outbreak in 2022 (contaminated frisée salad) and zoonotic outbreak after school visit to farm in 2022 (calves)	Sanger			Humans	Human	Sweden	Europe	2018-2022	Bujila, I., Troell, K., Ögren, J., Hansen, A., Killander, G., Agudelo, L., Lebbad, M. and Beser, J., 2024. Cryptosporidium species and subtypes identified in Humansdomestic cases through the national microbiological surveillance programme in Sweden from 2018 to 2022. BMC Infectious Diseases, 24(1), p.146.	38291399	2024
C. parvum	IIa	IIaA16G1R1b	No				Yes	Foodborne outbreaks (2) at food event in 2019 (contaminated salad) and single case in outbreak elderly home and two schools in 2021.	Sanger			Humans	Human	Sweden	Europe	2018-2022	Bujila, I., Troell, K., Ögren, J., Hansen, A., Killander, G., Agudelo, L., Lebbad, M. and Beser, J., 2024. Cryptosporidium species and subtypes identified in Humansdomestic cases through the national microbiological surveillance programme in Sweden from 2018 to 2022. BMC Infectious Diseases, 24(1), p.146.	38291399	2024
C. parvum	IIa	IIaA16G1R1b_variant	No				No		Sanger			Humans	Human	Sweden	Europe	2018-2022	Bujila, I., Troell, K., Ögren, J., Hansen, A., Killander, G., Agudelo, L., Lebbad, M. and Beser, J., 2024. Cryptosporidium species and subtypes identified in Humansdomestic cases through the national microbiological surveillance programme in Sweden from 2018 to 2022. BMC Infectious Diseases, 24(1), p.146.	38291399	2024
C. parvum	IIa	IIaA16G2R1	No				No		Sanger			Humans	Human	Sweden	Europe	2018-2022	Bujila, I., Troell, K., Ögren, J., Hansen, A., Killander, G., Agudelo, L., Lebbad, M. and Beser, J., 2024. Cryptosporidium species and subtypes identified in Humansdomestic cases through the national microbiological surveillance programme in Sweden from 2018 to 2022. BMC Infectious Diseases, 24(1), p.146.	38291399	2024
C. parvum	IIa	IIaA16G3R1	No				No		Sanger			Human	Human	Sweden	Europe	2018-2022	Bujila, I., Troell, K., Ögren, J., Hansen, A., Killander, G., Agudelo, L., Lebbad, M. and Beser, J., 2024. Cryptosporidium species and subtypes identified in Humansdomestic cases through the national microbiological surveillance programme in Sweden from 2018 to 2022. BMC Infectious Diseases, 24(1), p.146.	38291399	2024
C. parvum	IIa	IIaA17G1R1	No				No		Sanger			Humans	Human	Sweden	Europe	2018-2022	Bujila, I., Troell, K., Ögren, J., Hansen, A., Killander, G., Agudelo, L., Lebbad, M. and Beser, J., 2024. Cryptosporidium species and subtypes identified in Humansdomestic cases through the national microbiological surveillance programme in Sweden from 2018 to 2022. BMC Infectious Diseases, 24(1), p.146.	38291399	2024
C. parvum	IIa	IIaA17G1R1c	No				Yes	Foodborne outbreak in restaurant in 2020 (contaminated aragula)	Sanger			Humans	Human	Sweden	Europe	2018-2022	Bujila, I., Troell, K., Ögren, J., Hansen, A., Killander, G., Agudelo, L., Lebbad, M. and Beser, J., 2024. Cryptosporidium species and subtypes identified in Humansdomestic cases through the national microbiological surveillance programme in Sweden from 2018 to 2022. BMC Infectious Diseases, 24(1), p.146.	38291399	2024
C. parvum	IIa	IIaA17G1R1c_variant	No				No		Sanger			Humans	Human	Sweden	Europe	2018-2022	Bujila, I., Troell, K., Ögren, J., Hansen, A., Killander, G., Agudelo, L., Lebbad, M. and Beser, J., 2024. Cryptosporidium species and subtypes identified in Humansdomestic cases through the national microbiological surveillance programme in Sweden from 2018 to 2022. BMC Infectious Diseases, 24(1), p.146.	38291399	2024
C. parvum	IIa	IIaA17G2R1	No				No		Sanger			Humans	Human	Sweden	Europe	2018-2022	Bujila, I., Troell, K., Ögren, J., Hansen, A., Killander, G., Agudelo, L., Lebbad, M. and Beser, J., 2024. Cryptosporidium species and subtypes identified in Humansdomestic cases through the national microbiological surveillance programme in Sweden from 2018 to 2022. BMC Infectious Diseases, 24(1), p.146.	38291399	2024
C. parvum	IIa	IIaA17G2R1_variant	Yes		TCA/TCG	ACATCA	No		Sanger	OR491772		Human	Human	Sweden	Europe	2018-2022	Bujila, I., Troell, K., Ögren, J., Hansen, A., Killander, G., Agudelo, L., Lebbad, M. and Beser, J., 2024. Cryptosporidium species and subtypes identified in Humansdomestic cases through the national microbiological surveillance programme in Sweden from 2018 to 2022. BMC Infectious Diseases, 24(1), p.146.	38291399	2024
C. parvum	IIa	IIaA17R1	No				No		Sanger			Humans	Human	Sweden	Europe	2018-2022	Bujila, I., Troell, K., Ögren, J., Hansen, A., Killander, G., Agudelo, L., Lebbad, M. and Beser, J., 2024. Cryptosporidium species and subtypes identified in Humansdomestic cases through the national microbiological surveillance programme in Sweden from 2018 to 2022. BMC Infectious Diseases, 24(1), p.146.	38291399	2024
C. parvum	IIa	IIaA18G1R1b	No				No		Sanger			Humans	Human	Sweden	Europe	2018-2022	Bujila, I., Troell, K., Ögren, J., Hansen, A., Killander, G., Agudelo, L., Lebbad, M. and Beser, J., 2024. Cryptosporidium species and subtypes identified in Humansdomestic cases through the national microbiological surveillance programme in Sweden from 2018 to 2022. BMC Infectious Diseases, 24(1), p.146.	38291399	2024
C. parvum	IIa	IIaA18G1R1b_variant	No				Yes	Foodborne outbreak in elderly home and two schools in 2021 (contaminated kale).	Sanger			Humans	Human	Sweden	Europe	2018-2022	Bujila, I., Troell, K., Ögren, J., Hansen, A., Killander, G., Agudelo, L., Lebbad, M. and Beser, J., 2024. Cryptosporidium species and subtypes identified in Humansdomestic cases through the national microbiological surveillance programme in Sweden from 2018 to 2022. BMC Infectious Diseases, 24(1), p.146.	38291399	2024
C. parvum	IIa	IIaA18G1R1d	No				No		Sanger			Humans	Human	Sweden	Europe	2018-2022	Bujila, I., Troell, K., Ögren, J., Hansen, A., Killander, G., Agudelo, L., Lebbad, M. and Beser, J., 2024. Cryptosporidium species and subtypes identified in Humansdomestic cases through the national microbiological surveillance programme in Sweden from 2018 to 2022. BMC Infectious Diseases, 24(1), p.146.	38291399	2024
C. parvum	IIa	IIaA18G2R1	No				No		Sanger			Human	Human	Sweden	Europe	2018-2022	Bujila, I., Troell, K., Ögren, J., Hansen, A., Killander, G., Agudelo, L., Lebbad, M. and Beser, J., 2024. Cryptosporidium species and subtypes identified in Humansdomestic cases through the national microbiological surveillance programme in Sweden from 2018 to 2022. BMC Infectious Diseases, 24(1), p.146.	38291399	2024
C. parvum	IIa	IIaA18G3R1	No				No		Sanger			Human	Human	Sweden	Europe	2018-2022	Bujila, I., Troell, K., Ögren, J., Hansen, A., Killander, G., Agudelo, L., Lebbad, M. and Beser, J., 2024. Cryptosporidium species and subtypes identified in Humansdomestic cases through the national microbiological surveillance programme in Sweden from 2018 to 2022. BMC Infectious Diseases, 24(1), p.146.	38291399	2024
C. parvum	IIa	IIaA18G5R1	No				No		Sanger			Human	Human	Sweden	Europe	2018-2022	Bujila, I., Troell, K., Ögren, J., Hansen, A., Killander, G., Agudelo, L., Lebbad, M. and Beser, J., 2024. Cryptosporidium species and subtypes identified in Humansdomestic cases through the national microbiological surveillance programme in Sweden from 2018 to 2022. BMC Infectious Diseases, 24(1), p.146.	38291399	2024
C. parvum	IIa	IIaA18R1	No				No		Sanger			Human	Human	Sweden	Europe	2018-2022	Bujila, I., Troell, K., Ögren, J., Hansen, A., Killander, G., Agudelo, L., Lebbad, M. and Beser, J., 2024. Cryptosporidium species and subtypes identified in Humansdomestic cases through the national microbiological surveillance programme in Sweden from 2018 to 2022. BMC Infectious Diseases, 24(1), p.146.	38291399	2024
C. parvum	IIa	IIaA19G1R1	No				No		Sanger			Humans	Human	Sweden	Europe	2018-2022	Bujila, I., Troell, K., Ögren, J., Hansen, A., Killander, G., Agudelo, L., Lebbad, M. and Beser, J., 2024. Cryptosporidium species and subtypes identified in Humansdomestic cases through the national microbiological surveillance programme in Sweden from 2018 to 2022. BMC Infectious Diseases, 24(1), p.146.	38291399	2024
C. parvum	IIa	IIaA19G2R1	No				No		Sanger			Human	Human	Sweden	Europe	2018-2022	Bujila, I., Troell, K., Ögren, J., Hansen, A., Killander, G., Agudelo, L., Lebbad, M. and Beser, J., 2024. Cryptosporidium species and subtypes identified in Humansdomestic cases through the national microbiological surveillance programme in Sweden from 2018 to 2022. BMC Infectious Diseases, 24(1), p.146.	38291399	2024
C. parvum	IIa	IIaA19R1	Yes		TCA/TCG	ACATCA	No		Sanger	OL598555		Humans	Human	Sweden	Europe	2018-2022	Bujila, I., Troell, K., Ögren, J., Hansen, A., Killander, G., Agudelo, L., Lebbad, M. and Beser, J., 2024. Cryptosporidium species and subtypes identified in Humansdomestic cases through the national microbiological surveillance programme in Sweden from 2018 to 2022. BMC Infectious Diseases, 24(1), p.146.	38291399	2024
C. parvum	IIa	IIaA20G1R1	No				No		Sanger	OL598549, OL598553		Humans	Human	Sweden	Europe	2018-2022	Bujila, I., Troell, K., Ögren, J., Hansen, A., Killander, G., Agudelo, L., Lebbad, M. and Beser, J., 2024. Cryptosporidium species and subtypes identified in Humansdomestic cases through the national microbiological surveillance programme in Sweden from 2018 to 2022. BMC Infectious Diseases, 24(1), p.146.	38291399	2024
[truncated: 846 more rows]

## Sheet: Data analysis 2
gp60 subtype	Species as reported	AllGenericHosts	AllHostCategories	IsSharedAcrossHosts	Family
IIdA19G1	C. parvum	Camels, Humans, Cattle, Sheep, Horses, NHP	Livestock, Human, NHP	TRUE	IId
[truncated: 263 more rows]

## Sheet: List of subtypes reported
List of gp60 subtypes reported
[truncated: 270 more rows]

## Sheet: gp60 subtype families
gp60 subtypes identified (Expandable to show subtypes and host categories)
[truncated: 33 more rows]

[truncated: 5 more sheets: Newly-reported, Outbreaks, Sub reports by publication year, Most frequently reported, Sub identified by WHO region]
